# Supplementary material for: 5,8-Dibromo-15-cyano-2,11-dithia­[3.3]paracyclo­phane
Source: Acta Crystallogr Sect E Struct Rep Online. 2011 Nov 23;67(Pt 12):o3413. doi: 10.1107/S1600536811048458 (PMC3239050; doi:10.1107/S1600536811048458)
Supplement: Supplementary file 1 [file e-67-o3413-sup1.cif]

##############################################################################
#                                                                            #
# This CIF contains the data in a paper accepted for publication in          #
# Acta Crystallographica Section E. It conforms to the requirements of       #
# Notes for Authors for Acta Crystallographica Section E, and has been       #
# peer reviewed under the auspices of the IUCr Commission on Journals.       #
#                                                                            #
# Full details of the Crystallographic Information File format               #
# are given in the paper "The Crystallographic Information File (CIF):       #
# a New Standard Archive File for Crystallography" by S. R. Hall, F. H.      #
# Allen and I. D. Brown [Acta Cryst. (1991), A47, 655-685].                  #
#                                                                            #
# The current version of the core CIF dictionary is obtainable from          #
# ftp://ftp.iucr.org/pub/cif_core.dic.                                       #
#                                                                            #
# Software is freely available for graphical display of the structure(s)     #
# in this CIF. For information consult the CIF software page                 #
# http://www.iucr.org/resources/cif/software.                                #
#                                                                            #
# This file may be used for bona fide research purposes within the           #
# scientific community so long as proper attribution is given to the journal # 
# article from which it was obtained.                                        #
#                                                                            #
##############################################################################
data_I
_audit_creation_method     SHELXL-97
_chemical_name_systematic
;
13,15-dibromo-3,10-dithiatricyclo[10.2.2.2^5,8^]octadeca-
1(14),5,7,12,15,17-hexaene-6-carbonitrile
;
_chemical_name_common
;
5,8-Dibromo-15-cyano-2,11-dithia[3.3]paracyclophane
;
_chemical_formula_moiety     'C17 H13 Br2 N S2'
_chemical_formula_sum     'C17 H13 Br2 N S2'
_chemical_formula_iupac     'C17 H13 Br2 N S2'
_chemical_formula_weight     455.22
_chemical_melting_point     ?
_symmetry_cell_setting     triclinic
_symmetry_space_group_name_H-M     'P -1'
_symmetry_space_group_name_Hall     '-P 1'
loop_
    _symmetry_equiv_pos_as_xyz
    'x, y, z'
    '-x, -y, -z'
_cell_length_a     6.9433(11)
_cell_length_b     9.0591(14)
_cell_length_c     13.888(2)
_cell_angle_alpha     79.825(2)
_cell_angle_beta     85.047(3)
_cell_angle_gamma     76.275(2)
_cell_volume     834.4(2)
_cell_formula_units_Z     2
_cell_measurement_reflns_used     2268
_cell_measurement_theta_min     2.57
_cell_measurement_theta_max     26.89
_cell_measurement_temperature     298(2)
_exptl_crystal_description     block
_exptl_crystal_colour     colourless
_exptl_crystal_size_max     0.2
_exptl_crystal_size_mid     0.2
_exptl_crystal_size_min     0.2
_exptl_crystal_density_diffrn     1.812
_exptl_crystal_density_meas     1.812
_exptl_crystal_density_method     'not measured'
_exptl_crystal_F_000     448
_exptl_absorpt_coefficient_mu     5.103
_exptl_absorpt_correction_type     none
_exptl_absorpt_process_details     ?
_exptl_absorpt_correction_T_min     ?
_exptl_absorpt_correction_T_max     ?
_exptl_special_details     ?
_diffrn_ambient_temperature     298(2)
_diffrn_radiation_type     MoK\a
_diffrn_radiation_wavelength     0.71073
_diffrn_radiation_source     'fine-focus sealed tube'
_diffrn_radiation_monochromator     graphite
_diffrn_measurement_device_type     'Bruker SMART CCD area-detector'
_diffrn_measurement_method     'phi and omega scans'
_diffrn_detector_area_resol_mean     ?
_diffrn_reflns_number     5570
_diffrn_reflns_av_R_equivalents     0.0976
_diffrn_reflns_av_sigmaI/netI     0.0934
_diffrn_reflns_theta_min     2.57
_diffrn_reflns_theta_max     26.49
_diffrn_reflns_theta_full     26.49
_diffrn_measured_fraction_theta_max     0.980
_diffrn_measured_fraction_theta_full     0.980
_diffrn_reflns_limit_h_min     -8
_diffrn_reflns_limit_h_max     8
_diffrn_reflns_limit_k_min     -8
_diffrn_reflns_limit_k_max     11
_diffrn_reflns_limit_l_min     -17
_diffrn_reflns_limit_l_max     17
_diffrn_standards_number     ?
_diffrn_standards_interval_count     ?
_diffrn_standards_interval_time     ?
_diffrn_standards_decay_%     ?
_refine_special_details
;
Refinement of <i>F</i>^2^ against ALL reflections. The weighted <i>R</i>-factor
<i>wR</i> and goodness of fit <i>S</i> are based on <i>F</i>^2^, conventional
<i>R</i>-factors <i>R</i> are based on <i>F</i>, with <i>F</i> set to zero for
negative <i>F</i>^2^. The threshold expression of <i>F</i>^2^ >
\s(<i>F</i>^2^) is used only for calculating <i>R</i>-factors(gt) <i>etc</i>.
and is not relevant to the choice of reflections for refinement.
<i>R</i>-factors based on <i>F</i>^2^ are statistically about twice as large
as those based on <i>F</i>, and <i>R</i>- factors based on ALL data will be
even larger.
;
_reflns_number_total     3395
_reflns_number_gt     2589
_reflns_threshold_expression     I>2sigma(I)
_refine_ls_structure_factor_coef     Fsqd
_refine_ls_matrix_type     full
_refine_ls_R_factor_all     0.0729
_refine_ls_R_factor_gt     0.0592
_refine_ls_wR_factor_gt     0.1455
_refine_ls_wR_factor_ref     0.1523
_refine_ls_goodness_of_fit_ref     0.986
_refine_ls_restrained_S_all     0.986
_refine_ls_number_reflns     3395
_refine_ls_number_parameters     209
_refine_ls_number_restraints     0
_refine_ls_hydrogen_treatment     constr
_refine_ls_weighting_scheme     calc
_refine_ls_weighting_details
                      'w=1/[\s^2^(Fo^2^)+(0.0859P)^2^] where P=(Fo^2^+2Fc^2^)/3'
_atom_sites_solution_hydrogens     geom
_atom_sites_solution_primary     direct
_atom_sites_solution_secondary     difmap
_refine_ls_shift/su_max     0.000
_refine_ls_shift/su_mean     0.000
_refine_diff_density_max     1.391
_refine_diff_density_min     -0.794
_refine_ls_extinction_method     none
_refine_ls_extinction_coef     ?
loop_
    _atom_type_symbol
    _atom_type_description
    _atom_type_scat_dispersion_real
    _atom_type_scat_dispersion_imag
    _atom_type_scat_source
    'C' 'C' 0.0033 0.0016
                         'International Tables Vol C Tables 4.2.6.8 and 6.1.1.4'
    'H' 'H' 0.0000 0.0000
                         'International Tables Vol C Tables 4.2.6.8 and 6.1.1.4'
    'N' 'N' 0.0061 0.0033
                         'International Tables Vol C Tables 4.2.6.8 and 6.1.1.4'
    'S' 'S' 0.1246 0.1234
                         'International Tables Vol C Tables 4.2.6.8 and 6.1.1.4'
    'Br' 'Br' -0.2901 2.4595
                         'International Tables Vol C Tables 4.2.6.8 and 6.1.1.4'
_computing_data_collection     'SMART (Bruker, 1999)'
_computing_cell_refinement     'SAINT (Bruker, 1999)'
_computing_data_reduction     'SAINT (Bruker, 1999)'
_computing_structure_solution     'SHELXS97 (Sheldrick, 2008)'
_computing_structure_refinement     'SHELXL97 (Sheldrick, 2008)'
_computing_molecular_graphics     'SHELXTL (Sheldrick, 2008)'
_computing_publication_material
                      'SHELXTL (Sheldrick, 2008) and <i>PLATON</i> (Spek, 2009)'
loop_
    _atom_site_type_symbol
    _atom_site_label
    _atom_site_fract_x
    _atom_site_fract_y
    _atom_site_fract_z
    _atom_site_U_iso_or_equiv
    _atom_site_adp_type
    _atom_site_calc_flag
    _atom_site_refinement_flags
    _atom_site_occupancy
    _atom_site_symmetry_multiplicity
    _atom_site_disorder_assembly
    _atom_site_disorder_group
    Br Br1 0.19006(10) 0.46219(7) 0.63111(4) 0.0629(2) Uani d . 1 1 . .
    Br Br2 0.19842(8) -0.21517(6) 0.88825(4) 0.0464(2) Uani d . 1 1 . .
    C C1 0.1424(6) 0.2546(5) 0.8092(3) 0.0361(10) Uani d . 1 1 . .
    C C2 0.1398(7) 0.1089(6) 0.8587(3) 0.0356(10) Uani d . 1 1 . .
    H H2 0.0889 0.0972 0.9230 0.043 Uiso calc R 1 1 . .
    C C3 0.2114(7) -0.0199(5) 0.8146(3) 0.0339(10) Uani d . 1 1 . .
    C C4 0.2923(7) -0.0096(6) 0.7187(3) 0.0369(11) Uani d . 1 1 A .
    C C5 0.2780(7) 0.1387(6) 0.6673(4) 0.0415(11) Uani d . 1 1 . .
    H H5 0.3207 0.1511 0.6016 0.050 Uiso calc R 1 1 . .
    C C6 0.2027(7) 0.2682(6) 0.7104(3) 0.0368(10) Uani d . 1 1 . .
    C C7 0.0888(8) 0.3899(6) 0.8638(4) 0.0453(12) Uani d . 1 1 . .
    H H7A -0.0409 0.3925 0.8965 0.054 Uiso calc R 1 1 . .
    H H7B 0.0795 0.4841 0.8170 0.054 Uiso calc R 1 1 . .
    C C8 0.4903(8) 0.4041(6) 0.8808(4) 0.0415(11) Uani d . 1 1 . .
    H H8A 0.4578 0.4927 0.8296 0.050 Uiso calc R 1 1 . .
    H H8B 0.5828 0.4251 0.9223 0.050 Uiso calc R 1 1 . .
    C C9 0.5938(6) 0.2654(5) 0.8335(3) 0.0348(10) Uani d . 1 1 . .
    C C10 0.6660(7) 0.2871(6) 0.7371(3) 0.0379(11) Uani d . 1 1 . .
    H H10 0.6646 0.3858 0.7037 0.045 Uiso calc R 1 1 . .
    C C11 0.7408(7) 0.1592(6) 0.6908(3) 0.0356(10) Uani d . 1 1 . .
    C C12 0.7430(7) 0.0109(6) 0.7372(3) 0.0364(10) Uani d . 1 1 A .
    C C13 0.6858(7) -0.0087(6) 0.8371(3) 0.0373(10) Uani d . 1 1 . .
    H H13 0.6966 -0.1074 0.8724 0.045 Uiso calc R 1 1 . .
    C C14 0.6140(7) 0.1168(6) 0.8829(3) 0.0364(10) Uani d . 1 1 . .
    H H14 0.5777 0.1013 0.9493 0.044 Uiso calc R 1 1 . .
    C C15 0.8063(8) 0.1878(7) 0.5885(4) 0.0468(12) Uani d . 1 1 . .
    C C16 0.7960(8) -0.1264(6) 0.6838(4) 0.0482(13) Uani d . 1 1 . .
    H H16A 0.9294 -0.1836 0.6994 0.058 Uiso calc PR 0.395(4) 1 A 1
    H H16B 0.7961 -0.0895 0.6138 0.058 Uiso calc PR 0.395(4) 1 A 1
    H H16C 0.8168 -0.2192 0.7323 0.058 Uiso d PR 0.605(4) 1 A 2
    H H16D 0.9207 -0.1252 0.6467 0.058 Uiso d PR 0.605(4) 1 A 2
    C C17 0.3949(8) -0.1478(7) 0.6717(4) 0.0516(14) Uani d . 1 1 . .
    H H17A 0.4111 -0.1128 0.6019 0.062 Uiso calc PR 0.395(4) 1 A 1
    H H17B 0.3062 -0.2178 0.6798 0.062 Uiso calc PR 0.395(4) 1 A 1
    H H17C 0.3017 -0.1686 0.6305 0.062 Uiso d PR 0.605(4) 1 A 2
    H H17D 0.4250 -0.2359 0.7234 0.062 Uiso d PR 0.605(4) 1 A 2
    N N1 0.8583(9) 0.2087(7) 0.5092(4) 0.0690(15) Uani d . 1 1 . .
    S S1 0.26512(19) 0.38462(15) 0.95384(9) 0.0416(3) Uani d . 1 1 . .
    S S2 0.6293(3) -0.2551(2) 0.71362(17) 0.0475(7) Uani d P 0.605(4) 1 A 1
    S S2' 0.6129(6) -0.1365(5) 0.6023(2) 0.0512(11) Uani d P 0.395(4) 1 A 2
loop_
    _atom_site_aniso_label
    _atom_site_aniso_U_11
    _atom_site_aniso_U_22
    _atom_site_aniso_U_33
    _atom_site_aniso_U_12
    _atom_site_aniso_U_13
    _atom_site_aniso_U_23
    Br1 0.0747(5) 0.0392(4) 0.0662(4) -0.0073(3) -0.0055(3) 0.0078(3)
    Br2 0.0501(3) 0.0295(3) 0.0566(3) -0.0066(2) 0.0044(2) -0.0060(2)
    C1 0.025(2) 0.026(2) 0.056(3) 0.0008(18) -0.0029(19) -0.012(2)
    C2 0.030(2) 0.035(3) 0.043(2) -0.006(2) 0.0038(18) -0.012(2)
    C3 0.030(2) 0.026(2) 0.044(2) -0.0042(19) 0.0019(18) -0.007(2)
    C4 0.028(2) 0.039(3) 0.046(3) -0.007(2) 0.0014(19) -0.016(2)
    C5 0.035(3) 0.048(3) 0.041(3) -0.007(2) -0.002(2) -0.006(2)
    C6 0.031(2) 0.030(2) 0.048(3) -0.0033(19) -0.0022(19) -0.006(2)
    C7 0.040(3) 0.033(3) 0.060(3) 0.001(2) 0.002(2) -0.016(2)
    C8 0.039(3) 0.029(3) 0.056(3) -0.005(2) 0.008(2) -0.016(2)
    C9 0.027(2) 0.031(3) 0.046(3) -0.0044(19) 0.0043(18) -0.012(2)
    C10 0.035(2) 0.031(3) 0.048(3) -0.008(2) 0.001(2) -0.007(2)
    C11 0.027(2) 0.039(3) 0.039(2) -0.006(2) 0.0017(18) -0.008(2)
    C12 0.026(2) 0.038(3) 0.044(3) -0.002(2) 0.0026(18) -0.012(2)
    C13 0.032(2) 0.031(3) 0.044(3) 0.000(2) 0.0033(19) -0.005(2)
    C14 0.032(2) 0.037(3) 0.038(2) -0.006(2) 0.0046(18) -0.006(2)
    C15 0.047(3) 0.047(3) 0.044(3) -0.005(3) 0.005(2) -0.012(2)
    C16 0.039(3) 0.040(3) 0.066(3) -0.005(2) 0.016(2) -0.023(3)
    C17 0.050(3) 0.043(3) 0.066(3) -0.009(3) 0.007(3) -0.027(3)
    N1 0.088(4) 0.063(4) 0.055(3) -0.021(3) 0.014(3) -0.009(3)
    S1 0.0478(7) 0.0338(7) 0.0433(7) -0.0065(6) 0.0111(5) -0.0165(5)
    S2 0.0434(12) 0.0253(11) 0.0718(15) -0.0028(9) 0.0121(10) -0.0163(10)
    S2' 0.056(2) 0.058(2) 0.0412(18) -0.0094(18) 0.0122(15) -0.0259(16)
_geom_special_details
;
All e.s.d.'s (except the e.s.d. in the dihedral angle between two l.s. planes)
are estimated using the full covariance matrix. The cell e.s.d.'s are taken
into account individually in the estimation of e.s.d.'s in distances, angles
and torsion angles; correlations between e.s.d.'s in cell parameters are only
used when they are defined by crystal symmetry. An approximate (isotropic)
treatment of cell e.s.d.'s is used for estimating e.s.d.'s involving l.s.
planes.
;
loop_
    _geom_bond_atom_site_label_1
    _geom_bond_atom_site_label_2
    _geom_bond_site_symmetry_2
    _geom_bond_distance
    _geom_bond_publ_flag
    Br1 C6 . 1.889(5) ?
    Br2 C3 . 1.899(5) ?
    C1 C2 . 1.379(6) ?
    C1 C6 . 1.393(7) ?
    C1 C7 . 1.510(7) ?
    C2 C3 . 1.381(7) ?
    C2 H2 . 0.9300 ?
    C3 C4 . 1.397(6) ?
    C4 C5 . 1.391(7) ?
    C4 C17 . 1.512(7) ?
    C5 C6 . 1.383(7) ?
    C5 H5 . 0.9300 ?
    C7 S1 . 1.811(5) ?
    C7 H7A . 0.9700 ?
    C7 H7B . 0.9700 ?
    C8 C9 . 1.519(7) ?
    C8 S1 . 1.816(5) ?
    C8 H8A . 0.9700 ?
    C8 H8B . 0.9700 ?
    C9 C14 . 1.380(7) ?
    C9 C10 . 1.385(6) ?
    C10 C11 . 1.396(7) ?
    C10 H10 . 0.9300 ?
    C11 C12 . 1.381(7) ?
    C11 C15 . 1.451(7) ?
    C12 C13 . 1.401(7) ?
    C12 C16 . 1.515(7) ?
    C13 C14 . 1.370(7) ?
    C13 H13 . 0.9300 ?
    C14 H14 . 0.9300 ?
    C15 N1 . 1.126(7) ?
    C16 S2' . 1.802(7) ?
    C16 S2 . 1.805(5) ?
    C16 H16A . 0.9700 ?
    C16 H16B . 0.9700 ?
    C16 H16C . 0.9700 ?
    C16 H16D . 0.9700 ?
    C17 S2' . 1.737(6) ?
    C17 S2 . 1.774(6) ?
    C17 H17A . 0.9700 ?
    C17 H17B . 0.9700 ?
    C17 H17C . 0.9700 ?
    C17 H17D . 0.9700 ?
    S2 H16C . 1.4691 ?
    S2 H17D . 1.3851 ?
loop_
    _geom_angle_atom_site_label_1
    _geom_angle_atom_site_label_2
    _geom_angle_atom_site_label_3
    _geom_angle_site_symmetry_1
    _geom_angle_site_symmetry_3
    _geom_angle
    _geom_angle_publ_flag
    C2 C1 C6 . . 117.4(4) ?
    C2 C1 C7 . . 119.6(4) ?
    C6 C1 C7 . . 123.0(4) ?
    C1 C2 C3 . . 121.3(4) ?
    C1 C2 H2 . . 119.3 ?
    C3 C2 H2 . . 119.3 ?
    C2 C3 C4 . . 121.9(4) ?
    C2 C3 Br2 . . 118.2(3) ?
    C4 C3 Br2 . . 119.9(4) ?
    C5 C4 C3 . . 115.8(4) ?
    C5 C4 C17 . . 120.5(4) ?
    C3 C4 C17 . . 123.7(5) ?
    C6 C5 C4 . . 122.3(4) ?
    C6 C5 H5 . . 118.8 ?
    C4 C5 H5 . . 118.8 ?
    C5 C6 C1 . . 120.6(4) ?
    C5 C6 Br1 . . 117.6(4) ?
    C1 C6 Br1 . . 121.7(4) ?
    C1 C7 S1 . . 113.7(4) ?
    C1 C7 H7A . . 108.8 ?
    S1 C7 H7A . . 108.8 ?
    C1 C7 H7B . . 108.8 ?
    S1 C7 H7B . . 108.8 ?
    H7A C7 H7B . . 107.7 ?
    C9 C8 S1 . . 115.4(3) ?
    C9 C8 H8A . . 108.4 ?
    S1 C8 H8A . . 108.4 ?
    C9 C8 H8B . . 108.4 ?
    S1 C8 H8B . . 108.4 ?
    H8A C8 H8B . . 107.5 ?
    C14 C9 C10 . . 118.5(4) ?
    C14 C9 C8 . . 121.9(4) ?
    C10 C9 C8 . . 119.6(4) ?
    C9 C10 C11 . . 119.2(4) ?
    C9 C10 H10 . . 120.4 ?
    C11 C10 H10 . . 120.4 ?
    C12 C11 C10 . . 122.2(4) ?
    C12 C11 C15 . . 120.3(5) ?
    C10 C11 C15 . . 117.3(4) ?
    C11 C12 C13 . . 117.2(4) ?
    C11 C12 C16 . . 122.7(4) ?
    C13 C12 C16 . . 120.1(4) ?
    C14 C13 C12 . . 120.3(4) ?
    C14 C13 H13 . . 119.8 ?
    C12 C13 H13 . . 119.8 ?
    C13 C14 C9 . . 122.0(4) ?
    C13 C14 H14 . . 119.0 ?
    C9 C14 H14 . . 119.0 ?
    N1 C15 C11 . . 179.4(7) ?
    C12 C16 S2' . . 115.1(4) ?
    C12 C16 S2 . . 113.9(4) ?
    S2' C16 S2 . . 56.8(2) ?
    C12 C16 H16A . . 108.8 ?
    S2' C16 H16A . . 135.9 ?
    S2 C16 H16A . . 108.8 ?
    C12 C16 H16B . . 108.8 ?
    S2' C16 H16B . . 54.2 ?
    S2 C16 H16B . . 108.8 ?
    H16A C16 H16B . . 107.7 ?
    C12 C16 H16C . . 108.1 ?
    S2' C16 H16C . . 108.4 ?
    S2 C16 H16C . . 54.4 ?
    H16A C16 H16C . . 59.6 ?
    H16B C16 H16C . . 143.1 ?
    C12 C16 H16D . . 108.8 ?
    S2' C16 H16D . . 108.7 ?
    S2 C16 H16D . . 137.0 ?
    H16A C16 H16D . . 50.1 ?
    H16B C16 H16D . . 60.1 ?
    H16C C16 H16D . . 107.4 ?
    C4 C17 S2' . . 117.2(4) ?
    C4 C17 S2 . . 118.4(4) ?
    S2' C17 S2 . . 58.5(2) ?
    C4 C17 H17A . . 107.7 ?
    S2' C17 H17A . . 51.6 ?
    S2 C17 H17A . . 107.7 ?
    C4 C17 H17B . . 107.7 ?
    S2' C17 H17B . . 134.1 ?
    S2 C17 H17B . . 107.7 ?
    H17A C17 H17B . . 107.1 ?
    C4 C17 H17C . . 108.2 ?
    S2' C17 H17C . . 108.3 ?
    S2 C17 H17C . . 132.5 ?
    H17A C17 H17C . . 63.7 ?
    H17B C17 H17C . . 45.3 ?
    C4 C17 H17D . . 107.8 ?
    S2' C17 H17D . . 107.7 ?
    S2 C17 H17D . . 50.9 ?
    H17A C17 H17D . . 144.4 ?
    H17B C17 H17D . . 64.1 ?
    H17C C17 H17D . . 107.1 ?
    C7 S1 C8 . . 103.7(2) ?
    C17 S2 C16 . . 106.1(3) ?
    C17 S2 H16C . . 135.9 ?
    C16 S2 H17D . . 134.8 ?
    H16C S2 H17D . . 152.9 ?
    C17 S2' C16 . . 107.8(3) ?
loop_
    _geom_torsion_atom_site_label_1
    _geom_torsion_atom_site_label_2
    _geom_torsion_atom_site_label_3
    _geom_torsion_atom_site_label_4
    _geom_torsion_site_symmetry_1
    _geom_torsion_site_symmetry_2
    _geom_torsion_site_symmetry_3
    _geom_torsion_site_symmetry_4
    _geom_torsion
    _geom_torsion_publ_flag
    C6 C1 C2 C3 . . . . 5.8(7) ?
    C7 C1 C2 C3 . . . . -171.8(4) ?
    C1 C2 C3 C4 . . . . 0.9(7) ?
    C1 C2 C3 Br2 . . . . -179.2(3) ?
    C2 C3 C4 C5 . . . . -6.2(7) ?
    Br2 C3 C4 C5 . . . . 174.0(3) ?
    C2 C3 C4 C17 . . . . 172.2(5) ?
    Br2 C3 C4 C17 . . . . -7.6(6) ?
    C3 C4 C5 C6 . . . . 4.9(7) ?
    C17 C4 C5 C6 . . . . -173.7(5) ?
    C4 C5 C6 C1 . . . . 1.8(7) ?
    C4 C5 C6 Br1 . . . . -179.4(3) ?
    C2 C1 C6 C5 . . . . -7.2(7) ?
    C7 C1 C6 C5 . . . . 170.4(5) ?
    C2 C1 C6 Br1 . . . . 174.1(3) ?
    C7 C1 C6 Br1 . . . . -8.4(6) ?
    C2 C1 C7 S1 . . . . 66.7(5) ?
    C6 C1 C7 S1 . . . . -110.8(5) ?
    S1 C8 C9 C14 . . . . -41.7(6) ?
    S1 C8 C9 C10 . . . . 136.6(4) ?
    C14 C9 C10 C11 . . . . 5.4(7) ?
    C8 C9 C10 C11 . . . . -172.9(4) ?
    C9 C10 C11 C12 . . . . 0.9(7) ?
    C9 C10 C11 C15 . . . . 177.2(4) ?
    C10 C11 C12 C13 . . . . -6.5(7) ?
    C15 C11 C12 C13 . . . . 177.3(4) ?
    C10 C11 C12 C16 . . . . 171.0(5) ?
    C15 C11 C12 C16 . . . . -5.2(7) ?
    C11 C12 C13 C14 . . . . 5.8(7) ?
    C16 C12 C13 C14 . . . . -171.8(5) ?
    C12 C13 C14 C9 . . . . 0.5(7) ?
    C10 C9 C14 C13 . . . . -6.2(7) ?
    C8 C9 C14 C13 . . . . 172.1(5) ?
    C11 C12 C16 S2' . . . . -71.3(6) ?
    C13 C12 C16 S2' . . . . 106.1(5) ?
    C11 C12 C16 S2 . . . . -134.3(4) ?
    C13 C12 C16 S2 . . . . 43.1(6) ?
    C5 C4 C17 S2' . . . . 41.4(7) ?
    C3 C4 C17 S2' . . . . -137.1(5) ?
    C5 C4 C17 S2 . . . . 108.4(5) ?
    C3 C4 C17 S2 . . . . -70.0(6) ?
    C1 C7 S1 C8 . . . . 65.3(4) ?
    C9 C8 S1 C7 . . . . -70.7(4) ?
    C4 C17 S2 C16 . . . . -64.2(5) ?
    S2' C17 S2 C16 . . . . 42.0(3) ?
    C12 C16 S2 C17 . . . . 64.3(5) ?
    S2' C16 S2 C17 . . . . -41.1(3) ?
    C4 C17 S2' C16 . . . . 65.6(5) ?
    S2 C17 S2' C16 . . . . -42.6(3) ?
    C12 C16 S2' C17 . . . . -60.5(5) ?
    S2 C16 S2' C17 . . . . 42.6(3) ?
data_global
_journal_date_recd_electronic     2011-10-12
_journal_date_accepted     2011-11-15
_journal_name_full     'Acta Crystallographica, Section E'
_journal_year     2011
_journal_volume     67
_journal_issue     12
_journal_page_first     o3413
_journal_page_last     o3413
_journal_paper_category     QO
_journal_coeditor_code     ZQ2128
_publ_contact_author_name     'Hua Zhang'
_publ_contact_author_address
;
Key Laboratory of Pesticide and Chemical Biology of Ministry of Education
College of Chemistry
Central China Normal University
Wuhan 430079
People's Republic of China
;
_publ_contact_author_email     zhhua2011@126.com
_publ_contact_author_fax     '86 27 67867725'
_publ_contact_author_phone     '86 27 67867725'
_publ_section_title
;
5,8-Dibromo-15-cyano-2,11-dithia[3.3]paracyclophane
;
loop_
    _publ_author_name
    _publ_author_footnote
    _publ_author_address
    'Zhang, Hua' .
;
Key Laboratory of Pesticide and Chemical Biology of the Ministry of Education
College of Chemistry
Central China Normal University
Wuhan 430079
People's Republic of China
;
    'Liu, Wenju' .
;
Key Laboratory of Pesticide and Chemical Biology of the Ministry of Education
College of Chemistry
Central China Normal University
Wuhan 430079
People's Republic of China
;
