# Supplementary material for: 5,8-Dibromo-15-cyano-2,11-dithia­[3.3]paracyclo­phane
Source: Acta Crystallogr Sect E Struct Rep Online. 2011 Nov 23;67(Pt 12):o3413. doi: 10.1107/S1600536811048458 (PMC3239050; doi:10.1107/S1600536811048458)
Supplement: Supplementary file 2 [file e-67-o3413-Isup2.hkl]

# 
# h,k,l, Fc-squared, Fo-squared, sigma(Fo-squared) and status flag 
# 
data_I
_shelx_title ' 090521cm in P-1' 
_shelx_refln_list_code          4 
_shelx_F_calc_maximum      205.95 
_exptl_crystal_F_000       448.00 
_reflns_d_resolution_high  0.7966 
 
loop_ 
 _symmetry_equiv_pos_as_xyz 
 'x, y, z' 
 '-x, -y, -z' 
 
_cell_length_a     6.9433 
_cell_length_b     9.0591 
_cell_length_c    13.8881 
_cell_angle_alpha  79.825 
_cell_angle_beta   85.047 
_cell_angle_gamma  76.275 
 
_shelx_F_squared_multiplier     1.000 
 
loop_ 
 _refln_index_h 
 _refln_index_k 
 _refln_index_l 
 _refln_F_squared_calc 
 _refln_F_squared_meas 
 _refln_F_squared_sigma 
 _refln_observed_status 
   1   0   0      102.28       95.78      5.43 o 
   2   0   0    24949.09    26054.39    775.38 o 
   3   0   0     4318.79     4231.56    213.39 o 
   4   0   0       48.05       52.19      9.30 o 
   5   0   0     2117.07     2194.04     45.73 o 
   6   0   0       40.66       50.05     11.96 o 
   7   0   0      128.49      165.44     25.25 o 
   8   0   0       14.84        9.74     18.60 o 
  -8   1   0       23.30       34.11     21.70 o 
  -7   1   0       22.78       34.55     19.71 o 
  -6   1   0      370.03      409.51     31.67 o 
  -5   1   0       14.67       15.81      6.70 o 
  -4   1   0      423.32      371.85     17.94 o 
  -3   1   0     1680.14     1636.04    112.07 o 
  -2   1   0      253.50      254.31     24.47 o 
  -1   1   0     1746.68     1442.60    375.62 o 
   1   1   0       29.10       39.05      2.45 o 
   2   1   0       23.93       37.50      3.88 o 
   3   1   0      504.81      454.24     12.53 o 
   4   1   0     1405.24     1384.71     24.74 o 
   5   1   0       13.91       14.60      5.63 o 
   6   1   0      105.34      119.01     11.72 o 
   7   1   0      151.33      159.68     21.48 o 
   8   1   0        5.56       -5.32     15.95 o 
  -7   2   0       61.35       73.75     23.48 o 
  -6   2   0      115.89      109.41     22.37 o 
  -5   2   0      794.50      877.26     40.53 o 
  -4   2   0     1446.04     1343.17    270.53 o 
  -3   2   0      895.45      750.68    163.56 o 
  -2   2   0      551.50      479.94    135.32 o 
  -1   2   0     4268.19     4943.74    300.10 o 
   0   2   0      865.08     1118.98     13.78 o 
   1   2   0     6619.96     8106.91    226.80 o 
   2   2   0      826.64      722.36     47.90 o 
   3   2   0      533.39      530.08     20.82 o 
   4   2   0       48.25       50.43      7.42 o 
   5   2   0      119.47       98.30      9.47 o 
   6   2   0       56.20       69.33      9.55 o 
   7   2   0       60.65       68.26     10.72 o 
  -7   3   0      189.27      181.39     30.34 o 
  -6   3   0        2.83       10.41     16.83 o 
  -5   3   0      740.49      773.17     41.19 o 
  -4   3   0      476.51      333.81    103.98 o 
  -3   3   0      221.74      157.45     43.19 o 
  -2   3   0     5785.57     6086.03    585.91 o 
  -1   3   0     3776.96     4903.20     79.73 o 
   0   3   0     5433.52     6722.39     68.66 o 
   1   3   0    14123.98    15379.65   2041.77 o 
   2   3   0      432.55      499.61     46.16 o 
   3   3   0     9045.85     8897.53    460.52 o 
   4   3   0     1978.34     1816.38     70.77 o 
   5   3   0     2180.49     2113.76     40.77 o 
   6   3   0      340.50      351.59     13.58 o 
   7   3   0        0.68       -0.19      7.55 o 
   8   3   0       48.05       81.28     17.72 o 
  -7   4   0       31.64       42.52     24.36 o 
  -6   4   0      352.49      372.96     37.43 o 
  -5   4   0      503.04      478.83     37.21 o 
  -4   4   0      151.64      117.16     20.38 o 
  -3   4   0      964.93      954.55     47.51 o 
  -2   4   0      654.00      732.56     18.57 o 
  -1   4   0      400.57      462.86     14.54 o 
   0   4   0     2059.36     2486.17     42.86 o 
   1   4   0      281.12      308.55     20.49 o 
   2   4   0     2695.03     2851.26    628.82 o 
   3   4   0     1036.03      986.00     41.24 o 
   4   4   0       15.87       22.93      3.74 o 
   5   4   0      974.07      928.43     40.60 o 
   6   4   0      161.77      162.10     14.47 o 
   7   4   0      159.47      174.51     16.24 o 
   8   4   0       98.24      141.01     16.24 o 
  -6   5   0        2.49       16.61     21.26 o 
  -5   5   0      127.74      143.52     26.80 o 
  -4   5   0      179.26      167.43     24.36 o 
  -3   5   0       46.77       57.36     16.17 o 
  -2   5   0      489.28      566.38     18.89 o 
  -1   5   0      403.60      486.22     21.37 o 
   0   5   0     1762.31     2142.17     69.99 o 
   1   5   0        1.05        3.45      6.09 o 
   2   5   0     2010.86     1784.37    604.40 o 
   3   5   0      584.50      558.97     77.94 o 
   4   5   0     1616.20     1704.51     70.79 o 
   5   5   0      185.72      183.32     14.84 o 
   6   5   0       69.74       96.31     12.96 o 
   7   5   0       46.98       57.51     12.39 o 
   8   5   0       14.73       12.86     10.53 o 
  -6   6   0      308.47      253.81     35.66 o 
  -5   6   0       11.39       29.23     21.26 o 
  -4   6   0     2126.19     2144.09     69.32 o 
  -3   6   0      678.65      709.16     39.87 o 
  -2   6   0     2392.92     2626.21     61.02 o 
  -1   6   0     2850.33     3217.27     42.88 o 
   0   6   0      154.07      177.43     18.83 o 
   1   6   0     3950.89     3950.73    251.04 o 
   2   6   0     2095.76     1588.61    589.78 o 
   3   6   0      326.17      246.81     53.26 o 
   4   6   0     1774.29     1935.90     55.59 o 
   5   6   0      322.26      320.03     26.58 o 
   6   6   0      432.12      470.93     23.39 o 
   7   6   0      395.69      438.59     24.69 o 
   8   6   0       61.88       57.58     17.50 o 
  -5   7   0      129.17      126.90     29.01 o 
  -4   7   0      233.19      195.12     30.78 o 
  -3   7   0      381.15      405.08     35.88 o 
  -2   7   0      344.10      369.86     31.67 o 
  -1   7   0      528.59      559.18     22.54 o 
   0   7   0       19.70       34.00      8.85 o 
   1   7   0      237.49      204.59     26.24 o 
   2   7   0        2.69        0.83      4.05 o 
   3   7   0      678.25      675.72     35.21 o 
   4   7   0       88.45       98.78     17.94 o 
   5   7   0       48.28       48.06     15.28 o 
   6   7   0      161.35      194.68     25.25 o 
   7   7   0        4.67       20.38     13.73 o 
  -4   8   0       25.31        9.30     19.71 o 
  -3   8   0       49.30       38.31     21.93 o 
  -2   8   0        8.31        8.19     16.61 o 
  -1   8   0       14.24       -2.88     13.73 o 
   0   8   0      478.69      468.07     22.14 o 
   1   8   0      296.53      283.83     17.25 o 
   2   8   0       72.65       83.94     17.27 o 
   3   8   0      387.64      359.01     29.01 o 
   4   8   0        1.76        3.77     11.30 o 
   5   8   0       53.87       75.52     18.60 o 
   6   8   0      152.21      147.50     23.48 o 
   7   8   0        3.91       21.48     13.73 o 
  -3   9   0      375.31      346.39     37.87 o 
  -2   9   0       24.87       49.17     21.48 o 
  -1   9   0     1206.94     1212.13     52.93 o 
   0   9   0      307.45      296.77     20.20 o 
   1   9   0      266.26      218.59     25.47 o 
   2   9   0      813.69      750.57     40.75 o 
   3   9   0      202.47      209.07     25.91 o 
   4   9   0      174.99      226.35     27.46 o 
   5   9   0      611.75      675.50     42.74 o 
   6   9   0        0.28       10.19     13.29 o 
  -2  10   0      207.58      190.02     30.12 o 
  -1  10   0      400.55      384.04     36.99 o 
   1  10   0      762.89      722.67     41.42 o 
   2  10   0       99.58      104.98     21.48 o 
   3  10   0      260.20      255.36     29.90 o 
   4  10   0       49.86       52.49     19.05 o 
   5  10   0       14.00       23.70     17.50 o 
   2  11   0       11.75       11.52     15.72 o 
   3  11   0        7.35       -1.11     14.40 o 
  -2 -11   1       27.99       27.68     17.50 o 
  -5 -10   1      329.12      339.52     34.33 o 
  -4 -10   1       23.40       30.12     17.05 o 
  -3 -10   1      775.42      852.23     47.84 o 
  -2 -10   1      513.16      540.62     38.54 o 
  -1 -10   1      243.57      249.38     30.12 o 
  -6  -9   1        2.11       11.96     13.95 o 
  -5  -9   1       32.35       35.88     16.83 o 
  -4  -9   1        3.50        2.66     12.62 o 
  -3  -9   1      291.85      275.96     28.79 o 
  -2  -9   1        2.31       15.06     13.95 o 
  -1  -9   1      325.41      298.77     29.90 o 
   0  -9   1       37.39       40.75     16.61 o 
   1  -9   1        1.83        3.32     14.62 o 
   2  -9   1      117.74      120.92     26.13 o 
   3  -9   1        1.33       18.16     21.04 o 
  -7  -8   1        0.46       -1.33     12.62 o 
  -6  -8   1        2.98       -8.42     10.63 o 
  -5  -8   1       44.43       48.06     17.05 o 
  -4  -8   1       60.47       75.08     17.94 o 
  -3  -8   1      337.99      346.39     29.68 o 
  -2  -8   1      694.88      700.52     37.43 o 
  -1  -8   1      449.09      458.45     31.23 o 
   0  -8   1       48.65       55.52     11.67 o 
   1  -8   1      628.42      633.77     26.59 o 
   2  -8   1      286.51      295.22     31.67 o 
   3  -8   1      200.45      218.15     31.45 o 
   4  -8   1      142.32      135.32     29.23 o 
  -7  -7   1      174.20      208.41     26.58 o 
  -6  -7   1        3.04       -7.53      9.08 o 
  -5  -7   1      581.63      620.79     36.99 o 
  -4  -7   1      469.67      485.69     32.56 o 
  -3  -7   1        4.01        2.88     10.63 o 
  -2  -7   1     2804.33     2995.21     67.33 o 
  -1  -7   1     1033.04     1006.94     35.21 o 
   0  -7   1     1387.18     1595.03     33.32 o 
   1  -7   1     1893.29     2072.37     39.11 o 
   2  -7   1      181.19      196.45     25.69 o 
   3  -7   1      747.55      790.88     44.74 o 
   4  -7   1       18.74       23.03     19.71 o 
   5  -7   1      293.86      303.42     37.65 o 
  -8  -6   1      202.88      237.78     20.59 o 
  -7  -6   1        3.67       12.11      9.38 o 
  -6  -6   1      178.59      203.30     17.52 o 
  -5  -6   1      321.78      319.38     18.95 o 
  -4  -6   1       72.64       80.19     18.05 o 
  -3  -6   1      869.38      894.75     37.87 o 
  -2  -6   1       13.88       11.96      4.00 o 
  -1  -6   1        4.16       21.31      6.44 o 
   0  -6   1      466.63      556.45     19.47 o 
   1  -6   1      491.51      517.12     20.02 o 
   2  -6   1     1662.12     1844.48     38.43 o 
   3  -6   1       51.72       69.99     19.05 o 
   4  -6   1       31.18       41.19     20.15 o 
   5  -6   1      133.36      125.35     27.24 o 
   6  -6   1       75.53       58.69     25.91 o 
  -8  -5   1        1.06        4.34      7.97 o 
  -7  -5   1       49.36       66.38     19.16 o 
  -6  -5   1        4.87        4.15      8.17 o 
  -5  -5   1       11.60       14.76      8.10 o 
  -4  -5   1       77.34       82.55      7.47 o 
  -3  -5   1      212.70      194.14     14.35 o 
  -2  -5   1       69.56       72.64     12.40 o 
  -1  -5   1      441.60      444.34     26.58 o 
   0  -5   1     1247.40     1482.20     35.66 o 
   1  -5   1      551.46      664.21     19.62 o 
   2  -5   1     2326.26     2563.18     37.87 o 
   3  -5   1      193.57      188.53     15.48 o 
   4  -5   1      816.69      831.41     43.63 o 
   5  -5   1        5.35        8.86     17.50 o 
   6  -5   1        6.75       15.28     20.82 o 
  -8  -4   1        4.11        6.82      8.77 o 
  -7  -4   1      454.17      463.23     32.34 o 
  -6  -4   1      566.64      588.85     34.55 o 
  -5  -4   1      199.87      211.56     12.05 o 
  -4  -4   1     3885.67     3879.25    206.88 o 
  -3  -4   1     1109.56     1055.46     68.38 o 
  -2  -4   1     4682.64     4519.05    705.77 o 
  -1  -4   1     3737.49     3908.53    357.90 o 
   1  -4   1     3556.07     4537.60     42.35 o 
   2  -4   1     3019.32     3308.19    139.97 o 
   3  -4   1     1493.37     1488.77    127.02 o 
   4  -4   1     2174.63     2121.28     60.68 o 
   5  -4   1        0.57        8.19     16.17 o 
   6  -4   1      455.50      395.55     38.76 o 
   7  -4   1      148.57      127.57     29.90 o 
  -8  -3   1        4.75        1.77     13.07 o 
  -7  -3   1      385.88      383.59     28.13 o 
  -6  -3   1        2.36        3.05      5.68 o 
  -5  -3   1     1152.16     1158.32     42.13 o 
  -4  -3   1      453.77      441.04     26.03 o 
  -3  -3   1      827.42      738.72     29.94 o 
  -2  -3   1      386.03      287.37     21.93 o 
  -1  -3   1       81.21       77.26      4.32 o 
   0  -3   1      184.33      207.07      8.60 o 
   1  -3   1      643.90      769.05     16.09 o 
   2  -3   1       27.54       27.24      5.15 o 
   3  -3   1      202.24      193.68     49.61 o 
   4  -3   1      193.15      137.14     42.19 o 
   5  -3   1        7.29       -0.22     13.73 o 
   6  -3   1       91.32      102.32     23.25 o 
   7  -3   1        3.08       -1.11     18.60 o 
  -7  -2   1       33.63       37.21     12.62 o 
  -6  -2   1       11.98       14.49      6.53 o 
  -5  -2   1       36.39       35.88      6.65 o 
  -4  -2   1        7.44       14.80      3.50 o 
  -3  -2   1       51.31       75.12      4.82 o 
  -2  -2   1      466.83      456.49     28.96 o 
  -1  -2   1      149.93      127.04     14.27 o 
   0  -2   1      396.33      499.50      9.81 o 
   1  -2   1      742.91      807.64     75.41 o 
   2  -2   1      455.37      419.77    104.42 o 
   3  -2   1     1677.76     1568.71    333.98 o 
   4  -2   1       51.08       50.23     14.29 o 
   5  -2   1      685.18      587.68    109.41 o 
   6  -2   1        2.75       -3.77     14.84 o 
   7  -2   1        0.51        0.89     17.72 o 
  -7  -1   1       79.47       82.61     19.71 o 
  -6  -1   1     2056.92     2033.47    135.32 o 
  -5  -1   1     1471.73     1441.55     91.14 o 
  -4  -1   1     3501.60     3738.47    281.83 o 
  -3  -1   1     2803.43     3024.17     83.38 o 
  -2  -1   1        5.62        9.37      2.23 o 
  -1  -1   1     8289.81     7662.52   1228.74 o 
   0  -1   1       56.74       59.38      3.88 o 
   1  -1   1     2970.99     2662.74    557.23 o 
   2  -1   1     1975.85     1785.66    151.82 o 
   3  -1   1      168.08      130.43      8.25 o 
   4  -1   1     1013.00      930.66     55.59 o 
   5  -1   1     1800.30     1565.06    123.03 o 
   7  -1   1      473.29      497.43     39.20 o 
   8  -1   1       19.14       33.89     21.04 o 
  -8   0   1        4.15        5.09     18.38 o 
  -7   0   1      194.90      233.21     28.13 o 
  -6   0   1      111.56      136.43     20.60 o 
  -5   0   1       31.19       25.25      7.75 o 
  -4   0   1     3606.97     3675.01    247.72 o 
  -3   0   1     1147.61     1201.09    114.61 o 
  -2   0   1     9816.56    11306.17    742.71 o 
  -1   0   1     6257.10     6977.13    592.77 o 
   1   0   1     4461.58     4319.93    106.20 o 
   2   0   1     8568.05     9159.67    134.66 o 
   3   0   1     1290.24     1561.72     23.52 o 
   4   0   1      779.34      760.23     19.53 o 
   5   0   1       14.99       15.45      6.34 o 
   6   0   1        4.14        9.81      7.09 o 
   8   0   1        2.08        1.99     18.60 o 
  -8   1   1        0.26        7.75     19.49 o 
  -7   1   1        0.31        0.89     15.95 o 
  -6   1   1       61.35       69.32     18.38 o 
  -5   1   1       31.77       33.83      7.41 o 
  -4   1   1      128.42      122.02     13.95 o 
  -3   1   1      705.89      747.45     74.53 o 
  -2   1   1        3.38       15.95      6.20 o 
  -1   1   1     2256.56     2819.14     32.56 o 
   0   1   1      774.62      928.86     14.62 o 
   1   1   1      148.20      134.38      9.97 o 
   2   1   1     1530.68     1514.55     60.91 o 
   3   1   1      545.68      545.95     14.02 o 
   4   1   1      546.09      661.36     27.79 o 
   5   1   1       52.03       44.95      7.58 o 
   6   1   1      673.59      615.04     42.86 o 
   7   1   1      147.56      145.79     14.45 o 
  -7   2   1      375.24      426.12     38.54 o 
  -6   2   1      193.08      230.55     27.24 o 
  -5   2   1     1785.42     1876.55     55.81 o 
  -4   2   1      241.30      236.57     49.39 o 
  -3   2   1     3049.21     2614.15    684.24 o 
  -2   2   1     7166.81     6454.23   2451.49 o 
  -1   2   1     4346.78     5770.94     55.81 o 
   0   2   1    10776.55    13371.63    535.63 o 
   1   2   1      351.38      301.91     43.19 o 
   2   2   1      296.92      219.80     11.64 o 
   3   2   1     4005.40     4085.26    155.68 o 
   4   2   1        3.03        6.04      4.06 o 
   5   2   1     1488.69     1524.52     35.88 o 
   6   2   1       67.37       63.23      9.55 o 
   7   2   1       69.69       63.34     15.72 o 
   8   2   1      198.82      205.97     25.03 o 
  -7   3   1        0.54        4.65     19.27 o 
  -6   3   1       41.70       47.40     20.15 o 
  -5   3   1       94.02      127.13     21.70 o 
  -4   3   1       90.56       98.11     17.72 o 
  -3   3   1     1667.99     1420.44    300.87 o 
  -2   3   1      694.52      859.72     28.35 o 
  -1   3   1     4131.23     5771.74    104.98 o 
   0   3   1    10612.29    13798.09    482.92 o 
   1   3   1     2249.55     2102.30    198.22 o 
   2   3   1     3271.15     2536.36    580.04 o 
   3   3   1        0.52        1.86      1.90 o 
   4   3   1      655.81      706.71     21.10 o 
   5   3   1       78.55       81.38      6.12 o 
   6   3   1       56.73       71.32      8.17 o 
   7   3   1      105.39      122.76     10.78 o 
   8   3   1       18.94        4.65     10.85 o 
  -7   4   1       30.28        5.76     21.48 o 
  -6   4   1        7.93       19.71     20.15 o 
  -5   4   1      131.94      144.62     24.58 o 
  -4   4   1        1.29        3.32     12.85 o 
  -3   4   1       50.27       61.13     14.40 o 
  -2   4   1       99.97      122.06      9.37 o 
  -1   4   1        2.62        7.26      4.10 o 
   0   4   1      341.98      375.40     13.73 o 
   1   4   1      223.17      228.98      9.78 o 
   2   4   1      634.93      489.54    146.28 o 
   3   4   1        5.17        6.27      2.54 o 
   4   4   1      394.73      428.69     18.22 o 
   5   4   1      529.09      615.13     36.56 o 
   6   4   1       15.69       23.33      6.27 o 
   7   4   1       29.55       34.48     10.48 o 
   8   4   1       59.03       84.05     14.14 o 
  -6   5   1      115.52      116.94     27.02 o 
  -5   5   1      131.05      140.41     26.58 o 
  -4   5   1     1124.63     1128.63     49.39 o 
  -3   5   1      170.69      182.94     22.59 o 
  -2   5   1     2113.62     2464.91     34.09 o 
  -1   5   1     1737.55     2128.97     30.92 o 
   0   5   1     3291.43     3830.87     91.47 o 
   1   5   1     5508.05     5888.21    360.34 o 
   2   5   1      294.87      211.63     48.06 o 
   3   5   1     3869.73     3941.65    623.48 o 
   4   5   1      274.23      286.85     39.98 o 
   5   5   1      608.87      633.54     30.72 o 
   6   5   1      666.65      825.58     50.61 o 
   7   5   1        0.73        1.30      7.78 o 
   8   5   1      162.62      155.92     23.48 o 
  -6   6   1      192.09      200.43     34.33 o 
  -5   6   1       99.04       73.09     24.36 o 
  -4   6   1        0.79       14.17     17.94 o 
  -3   6   1      437.63      429.66     33.89 o 
  -2   6   1     2189.26     2376.19     62.23 o 
  -1   6   1       20.12       20.65      7.39 o 
   0   6   1     4770.75     5480.35    150.60 o 
   1   6   1     1318.86     1367.15     77.41 o 
   2   6   1      982.86      749.87    228.78 o 
   3   6   1     2469.47     1836.86    723.00 o 
   4   6   1       90.47       73.45     14.40 o 
   5   6   1      956.73     1015.46     43.19 o 
   6   6   1        2.33       11.30     11.30 o 
   7   6   1       69.49      103.43     20.38 o 
   8   6   1        8.95        9.08     12.18 o 
  -5   7   1       12.64       12.18     21.04 o 
  -4   7   1       59.58       88.15     24.36 o 
  -3   7   1      106.82      106.75     23.92 o 
  -2   7   1        9.95        0.00     14.84 o 
  -1   7   1        5.32       14.66      8.11 o 
   0   7   1      285.16      336.13     19.93 o 
   1   7   1       12.69       19.97      6.94 o 
   2   7   1      575.25      414.59    123.03 o 
   3   7   1        1.57        4.76      4.98 o 
   4   7   1       20.83       27.02     12.40 o 
   5   7   1        7.91       21.48     12.85 o 
   6   7   1       58.43       54.48     16.17 o 
   7   7   1        0.98        2.21     11.96 o 
  -4   8   1       47.51       56.25     24.36 o 
  -3   8   1      174.49      110.96     26.36 o 
  -2   8   1       26.73       25.69     18.16 o 
  -1   8   1     1303.95     1336.82     52.05 o 
   0   8   1      311.52      341.60     20.04 o 
   1   8   1     1172.27     1146.07     95.34 o 
   2   8   1      436.09      355.13     84.27 o 
   3   8   1       97.32       96.78     17.72 o 
   4   8   1     1273.66     1316.00     51.82 o 
   5   8   1        4.77        5.32     11.52 o 
   6   8   1      488.64      487.69     35.88 o 
   7   8   1       20.53       23.92     14.84 o 
  -3   9   1      153.84      139.75     29.90 o 
  -2   9   1      335.85      334.20     35.88 o 
  -1   9   1       36.61       25.03     17.94 o 
   0   9   1       95.91      103.43     20.82 o 
   1   9   1     1157.12     1040.54     37.76 o 
   2   9   1       18.16        9.97     11.74 o 
   3   9   1      628.46      685.90     39.42 o 
   4   9   1      205.58      234.32     26.80 o 
   5   9   1       60.42       65.56     19.05 o 
   6   9   1      188.70      245.39     29.68 o 
  -2  10   1       23.50       10.41     19.93 o 
  -1  10   1      225.41      205.97     28.13 o 
   0  10   1        1.20       -7.31     12.85 o 
   2  10   1        6.05        4.21     13.51 o 
   3  10   1        2.12       -4.65     12.40 o 
   4  10   1       10.09       24.58     15.28 o 
   5  10   1        1.30        8.64     14.62 o 
   2  11   1      521.86      500.97     37.65 o 
   3  11   1      187.45      243.62     29.68 o 
  -5 -10   2       35.12       50.94     20.15 o 
  -4 -10   2      323.29      318.92     33.66 o 
  -3 -10   2        8.08       18.16     15.72 o 
  -2 -10   2      518.56      515.15     39.42 o 
  -1 -10   2      179.96      201.54     28.35 o 
  -6  -9   2        0.50       -4.43     12.62 o 
  -5  -9   2        0.90       20.82     15.72 o 
  -4  -9   2      146.30      153.04     24.81 o 
  -3  -9   2        6.79        4.87     13.29 o 
  -2  -9   2       96.04       94.57     20.82 o 
  -1  -9   2        3.40        5.54     14.40 o 
   0  -9   2        5.41       15.72     16.39 o 
   2  -9   2       59.98       83.27     22.81 o 
   3  -9   2      129.69      121.37     26.36 o 
  -7  -8   2      153.26      162.56     25.69 o 
  -6  -8   2       79.08      104.54     21.04 o 
  -5  -8   2      721.86      801.29     44.74 o 
  -4  -8   2       32.50       37.87     15.95 o 
  -3  -8   2     1340.91     1366.05     52.93 o 
  -2  -8   2      351.99      390.46     31.23 o 
  -1  -8   2      764.29      794.43     40.31 o 
   0  -8   2     2579.61     2637.31     68.21 o 
   1  -8   2       74.37       88.27     13.96 o 
   2  -8   2      668.08      650.69     41.64 o 
   3  -8   2      315.20      293.67     34.77 o 
   4  -8   2        1.12      -10.41     18.38 o 
  -7  -7   2       13.14       21.63     10.94 o 
  -6  -7   2       70.11       70.81     17.27 o 
  -5  -7   2      224.59      255.29     26.36 o 
  -4  -7   2      448.04      414.16     31.23 o 
  -3  -7   2     1519.19     1666.15     54.26 o 
  -2  -7   2      137.22      149.72     20.60 o 
  -1  -7   2     1292.86     1418.10     48.28 o 
   0  -7   2      535.41      564.57     22.20 o 
   1  -7   2      401.16      440.46     21.37 o 
   2  -7   2      231.30      267.35     20.23 o 
   3  -7   2        0.54        5.76     15.95 o 
   4  -7   2       25.82       33.89     20.60 o 
   5  -7   2        3.67       15.06     21.04 o 
  -7  -6   2        8.62       -1.95      8.15 o 
  -6  -6   2       52.98       69.15     12.66 o 
  -5  -6   2      107.61      112.33     13.65 o 
  -4  -6   2      668.36      744.10     19.52 o 
  -3  -6   2       23.08       27.92      7.24 o 
  -2  -6   2      313.65      337.30     25.47 o 
  -1  -6   2        5.09        5.11      4.81 o 
   0  -6   2        2.60        0.98      6.01 o 
   1  -6   2      185.47      177.73     14.96 o 
   2  -6   2       11.37       19.58      8.86 o 
   3  -6   2       96.15      105.20     21.26 o 
   4  -6   2      237.01      282.82     32.56 o 
   5  -6   2      572.65      522.24     42.30 o 
  -8  -5   2        5.32       20.18      9.69 o 
  -7  -5   2      311.44      364.43     22.07 o 
  -6  -5   2       30.65       46.11     11.41 o 
  -5  -5   2      480.66      444.02     35.66 o 
  -4  -5   2     1107.97     1102.63     50.71 o 
  -3  -5   2      324.98      337.80     12.39 o 
  -2  -5   2     5725.30     4467.24   1265.97 o 
  -1  -5   2      194.15      207.29     11.43 o 
   0  -5   2     5347.63     6009.55     52.38 o 
   1  -5   2     2745.88     3212.40     41.03 o 
   2  -5   2      232.17      255.05     15.95 o 
   3  -5   2     2750.46     2761.11     79.29 o 
   4  -5   2      317.42      307.63     31.45 o 
   5  -5   2      834.31      724.66     45.62 o 
   6  -5   2      270.13      305.86     36.32 o 
  -8  -4   2       85.92      111.62     23.03 o 
  -7  -4   2        0.73       -0.22      9.30 o 
  -6  -4   2      344.96      285.19     16.77 o 
  -5  -4   2      495.06      442.39     45.07 o 
  -4  -4   2       18.11       13.89      6.98 o 
  -3  -4   2     1061.25      976.04     49.80 o 
  -2  -4   2     4379.00     4450.58    572.90 o 
  -1  -4   2      271.80      322.73      9.65 o 
   0  -4   2    10397.67    13882.27     71.14 o 
   1  -4   2      169.40      217.47     11.97 o 
   2  -4   2     3972.66     4250.51    192.02 o 
   3  -4   2      732.14      793.26     66.33 o 
   4  -4   2      182.08      191.39     27.35 o 
   5  -4   2      790.65      739.72     42.97 o 
   6  -4   2       11.14        6.42     19.05 o 
   7  -4   2       41.77       45.18     24.36 o 
  -7  -3   2      315.81      302.50     17.76 o 
  -6  -3   2       15.01       16.58      6.89 o 
  -5  -3   2       89.41       71.79      8.82 o 
  -4  -3   2        1.19        1.16      2.82 o 
  -3  -3   2      558.61      551.20     10.82 o 
  -2  -3   2       63.50       74.34      4.02 o 
  -1  -3   2     1637.25     1865.70     79.50 o 
   0  -3   2     2420.47     3149.56     29.50 o 
   1  -3   2      912.40      905.69     18.24 o 
   2  -3   2      284.42      304.04     30.34 o 
   3  -3   2       10.38       13.10      5.73 o 
   4  -3   2       48.34       35.42      8.19 o 
   5  -3   2       15.72       28.57     16.17 o 
   6  -3   2        3.94       -4.21     16.39 o 
   7  -3   2        6.77        6.64     19.05 o 
  -7  -2   2      142.52      130.01     19.05 o 
  -6  -2   2      181.76      170.84     13.11 o 
  -5  -2   2      431.42      401.59     18.49 o 
  -4  -2   2      851.78      790.69     27.67 o 
  -3  -2   2     1340.92     1410.65     46.48 o 
  -2  -2   2     3324.58     3300.77    255.39 o 
  -1  -2   2    12356.16    14037.65   2430.56 o 
   0  -2   2       37.76       45.62      4.87 o 
   1  -2   2    16992.15    16560.08   2551.27 o 
   2  -2   2     2255.11     1737.24    442.50 o 
   3  -2   2     3170.25     2643.55    535.19 o 
   4  -2   2     2240.97     1860.02    287.69 o 
   5  -2   2        0.06        6.64      7.75 o 
   6  -2   2      310.87      320.25     32.78 o 
   7  -2   2      229.70      229.23     31.67 o 
  -6  -1   2       89.87       90.21     20.49 o 
  -5  -1   2      811.25      743.27     28.13 o 
  -4  -1   2     1502.15     1580.58    156.03 o 
  -3  -1   2      698.79      619.44     55.81 o 
  -2  -1   2     3730.28     3579.75    256.47 o 
  -1  -1   2      224.23      203.11     10.41 o 
   0  -1   2      354.76      358.23      5.82 o 
   1  -1   2     6967.51     6202.06   1114.01 o 
   2  -1   2        2.84        5.09      4.21 o 
   3  -1   2     5983.24     5777.06    395.77 o 
   4  -1   2      540.10      512.53     41.97 o 
   5  -1   2      938.69      888.22     51.49 o 
   6  -1   2      766.70      704.53     61.68 o 
   7  -1   2       94.58       67.99     21.93 o 
   8  -1   2      189.73      229.00     33.66 o 
  -7   0   2       12.67       22.37     16.17 o 
  -6   0   2      121.19      161.01     21.26 o 
  -5   0   2       69.91       72.63      9.19 o 
  -4   0   2      416.25      432.48     65.45 o 
  -3   0   2        1.44       22.92     20.71 o 
  -2   0   2      501.04      546.69     68.88 o 
  -1   0   2      274.76      320.12     31.39 o 
   0   0   2     3791.99     2694.67    109.36 o 
   1   0   2     3032.80     3077.78     23.49 o 
   2   0   2     3309.04     3783.04     87.81 o 
   3   0   2      676.60      701.51     17.61 o 
   4   0   2        0.19        4.80      4.53 o 
   5   0   2        8.79       12.34      6.15 o 
   6   0   2       15.05       10.30      7.50 o 
   7   0   2        0.07        6.64     11.74 o 
  -8   1   2      220.34      254.92     33.66 o 
  -7   1   2       42.55       50.94     20.15 o 
  -6   1   2      907.01     1006.82     44.74 o 
  -5   1   2       54.49       65.56     14.84 o 
  -4   1   2      328.10      286.07     43.30 o 
  -3   1   2     2032.43     2385.27     44.29 o 
  -2   1   2       43.14       60.58     17.83 o 
  -1   1   2    11297.64    14239.44     79.95 o 
   0   1   2     4363.54     4613.08     38.31 o 
   1   1   2     1345.59     1276.39    232.44 o 
   2   1   2    42417.20    40635.44   3603.82 o 
   3   1   2      408.88      381.85      9.61 o 
   4   1   2    13089.17    13700.50    554.13 o 
   5   1   2     1453.67     1456.49     30.61 o 
   6   1   2      535.70      540.54     21.92 o 
   7   1   2      353.87      366.55     20.97 o 
   8   1   2       21.60       29.01     15.28 o 
  -7   2   2      145.23      155.03     27.91 o 
  -6   2   2      634.70      767.63     42.74 o 
  -5   2   2        4.84        1.99     12.62 o 
  -4   2   2     6249.85     7997.86     99.22 o 
  -3   2   2        7.55       11.46      3.08 o 
  -2   2   2     4895.81     4212.56   1263.95 o 
  -1   2   2     1910.99     2281.40     36.10 o 
   0   2   2      180.58      169.05     13.18 o 
   1   2   2    10360.68     9402.72   1499.71 o 
   2   2   2      218.75      241.00     14.73 o 
   3   2   2     1318.29     1333.38     62.20 o 
   4   2   2       27.05       22.84      4.41 o 
   5   2   2     1174.21     1119.25     61.53 o 
   6   2   2      362.63      367.86     14.57 o 
   7   2   2      234.41      274.43     18.60 o 
   8   2   2       84.10       99.75     14.03 o 
  -7   3   2       15.08       16.61     20.60 o 
  -6   3   2        0.68       -0.66     16.83 o 
  -5   3   2        2.26       -2.66     13.73 o 
  -4   3   2       66.91       60.91     15.72 o 
  -3   3   2      491.35      592.89     29.68 o 
  -2   3   2        1.58       12.75      3.42 o 
  -1   3   2     1230.74     1586.86     34.77 o 
   0   3   2      564.36      532.03     21.82 o 
   1   3   2     1016.93     1131.47     50.83 o 
   2   3   2       69.48       44.81     11.96 o 
   4   3   2      527.48      540.17     47.66 o 
   5   3   2       14.17       11.46      4.68 o 
   6   3   2      174.34      165.93     11.16 o 
   7   3   2       20.42       21.59      7.47 o 
   8   3   2        7.88        0.67      8.48 o 
  -7   4   2       17.10       16.39     22.37 o 
  -6   4   2       10.58       13.07     19.27 o 
  -5   4   2      732.69      671.51     41.42 o 
  -4   4   2       30.64       33.89     15.50 o 
  -3   4   2     2676.85     3128.32     65.78 o 
  -2   4   2      302.76      338.86     22.81 o 
  -1   4   2     3659.65     4300.46    156.03 o 
   0   4   2      651.35      721.42     37.87 o 
   1   4   2      491.70      487.99     19.05 o 
   2   4   2     2594.39     2179.81    632.42 o 
   3   4   2     3730.72     3847.13    424.79 o 
   4   4   2        1.11        4.54      2.66 o 
   5   4   2     1234.43     1225.14     96.78 o 
   6   4   2      440.83      451.15     25.32 o 
   7   4   2      107.97      126.51     11.41 o 
   8   4   2      154.56      196.23     25.91 o 
  -6   5   2      350.35      332.21     38.98 o 
  -5   5   2      294.35      273.96     33.22 o 
  -4   5   2      602.34      611.27     38.98 o 
  -3   5   2     1651.37     1816.75     55.37 o 
  -2   5   2        0.45       11.30     11.74 o 
  -1   5   2     6581.02     7376.29    288.69 o 
   0   5   2     1126.03     1299.22    104.76 o 
   1   5   2     3640.77     3601.32    167.77 o 
   2   5   2     2612.03     2118.08    558.89 o 
   3   5   2        7.14       14.75      4.62 o 
   4   5   2     1745.65     1750.52    246.39 o 
   5   5   2      420.96      375.53     45.96 o 
   6   5   2      280.27      277.86     16.44 o 
   7   5   2      101.03      125.80     20.60 o 
   8   5   2       14.57       39.64     14.84 o 
  -6   6   2        3.63       15.06     23.03 o 
  -5   6   2       49.59       47.62     23.70 o 
  -4   6   2       22.56       34.99     19.27 o 
  -3   6   2       73.24      100.77     21.26 o 
  -2   6   2      268.87      334.87     29.68 o 
  -1   6   2      742.22      787.35     26.58 o 
   0   6   2      162.98      168.65     12.24 o 
   1   6   2      540.77      489.25     17.46 o 
   2   6   2       43.45       40.90     12.85 o 
   3   6   2      408.63      275.84     99.77 o 
   4   6   2       71.56       63.59     12.18 o 
   5   6   2      250.85      238.44     18.60 o 
   6   6   2       73.84       79.29     17.94 o 
   7   6   2        8.70       14.40     12.85 o 
   8   6   2        0.73       10.41     12.85 o 
  -5   7   2      159.95      124.03     29.01 o 
  -4   7   2      259.79      240.08     32.78 o 
  -3   7   2       65.69       61.79     22.15 o 
  -2   7   2     1889.93     1906.89     60.68 o 
  -1   7   2      774.86      871.94     40.75 o 
   0   7   2     6150.36     5946.44    312.06 o 
   1   7   2     1732.08     1692.70     43.19 o 
   2   7   2      772.92      608.52    115.61 o 
   3   7   2      904.23      605.25    285.92 o 
   4   7   2      328.51      266.79     43.74 o 
   5   7   2       43.74       59.35     15.28 o 
   6   7   2      267.55      280.61     27.46 o 
   7   7   2       18.09       24.81     14.40 o 
  -4   8   2       57.90       53.82     23.25 o 
  -3   8   2      657.35      672.39     45.85 o 
  -2   8   2      507.96      515.15     39.42 o 
  -1   8   2      222.79      276.18     29.90 o 
   0   8   2     1140.34     1055.99     44.29 o 
   1   8   2       11.68        8.69      7.27 o 
   2   8   2      316.69      227.00     89.36 o 
   3   8   2      477.43      300.99    152.71 o 
   4   8   2      148.75      156.58     21.93 o 
   5   8   2      222.06      227.90     25.91 o 
   6   8   2        9.03       17.27     14.17 o 
   7   8   2       63.00       70.87     19.93 o 
  -3   9   2        2.07        3.99     19.71 o 
  -2   9   2        1.93        0.22     18.83 o 
  -1   9   2       75.24       89.70     23.25 o 
   0   9   2        0.10        1.55     12.85 o 
   1   9   2        0.95        3.36      7.57 o 
   2   9   2      212.59      161.31     27.02 o 
   3   9   2       24.76       29.01     14.62 o 
   4   9   2      759.64      737.51     41.64 o 
   5   9   2        3.57       11.96     13.51 o 
   6   9   2      115.53      126.90     24.36 o 
  -2  10   2       60.31       24.36     21.04 o 
  -1  10   2      459.89      427.89     38.54 o 
   0  10   2        7.80        0.22     13.51 o 
   1  10   2      364.75      330.66     30.12 o 
   2  10   2      288.44      275.07     27.68 o 
   3  10   2      160.73      145.73     23.48 o 
   4  10   2      371.99      400.42     34.55 o 
   5  10   2       27.98       29.01     16.39 o 
   3  11   2      337.08      334.43     33.44 o 
   4  11   2      109.20      115.61     24.58 o 
  -4 -10   3       60.47       60.46     20.82 o 
  -3 -10   3        1.75        1.11     14.84 o 
  -2 -10   3       97.76      121.15     24.81 o 
  -1 -10   3        2.39       -1.11     15.50 o 
   0 -10   3        0.47       -3.54     15.95 o 
  -5  -9   3       44.86       62.90     19.49 o 
  -4  -9   3      462.46      430.10     36.32 o 
  -3  -9   3      214.65      241.63     29.46 o 
  -2  -9   3        7.47       29.68     17.72 o 
  -1  -9   3      585.90      643.16     40.97 o 
   0  -9   3      496.78      461.55     36.76 o 
   1  -9   3      314.57      311.17     34.11 o 
  -6  -8   3       42.11       41.42     16.39 o 
  -5  -8   3      126.26      130.89     22.37 o 
  -4  -8   3      486.44      483.92     36.10 o 
  -3  -8   3       27.01       40.97     17.27 o 
  -2  -8   3      399.14      452.91     33.66 o 
  -1  -8   3      295.78      324.02     30.12 o 
   0  -8   3       30.04       41.64     17.50 o 
   1  -8   3      570.73      631.09     27.23 o 
   2  -8   3      240.24      210.40     28.57 o 
   3  -8   3      165.76      197.33     29.68 o 
   4  -8   3      157.98      186.04     31.01 o 
  -7  -7   3       25.52       33.38     12.23 o 
  -6  -7   3       11.20       13.13     10.24 o 
  -5  -7   3       51.02       58.10     12.48 o 
  -4  -7   3        0.38       -1.68      7.98 o 
  -3  -7   3        9.59       11.96     12.18 o 
  -2  -7   3      374.99      338.19     27.91 o 
  -1  -7   3       54.61       70.65     17.27 o 
   0  -7   3      216.88      209.44     16.26 o 
   1  -7   3      267.52      270.00     19.25 o 
   2  -7   3       63.50       54.45     12.76 o 
   3  -7   3      145.22      123.58     24.36 o 
   4  -7   3       11.02        3.99     18.60 o 
   5  -7   3       28.90       33.66     23.03 o 
  -7  -6   3        2.55        5.14      8.38 o 
  -6  -6   3      181.29      209.85     17.42 o 
  -5  -6   3      416.73      433.98     22.21 o 
  -4  -6   3       23.05       22.37      6.34 o 
  -3  -6   3     1298.55     1361.25     36.61 o 
  -2  -6   3      718.59      707.17     34.55 o 
  -1  -6   3     1068.94     1261.52     43.85 o 
   0  -6   3     1506.83     1603.32     31.00 o 
   1  -6   3       14.21       10.90      8.26 o 
   2  -6   3      286.16      314.41     27.46 o 
   3  -6   3     1321.16     1306.07     49.83 o 
   4  -6   3        5.89       -8.42     15.95 o 
   5  -6   3      426.41      421.46     40.09 o 
  -8  -5   3       77.30       69.18     13.62 o 
  -7  -5   3      128.96      122.31     15.38 o 
  -6  -5   3     1170.56     1221.60     69.10 o 
  -5  -5   3      449.61      437.06     35.16 o 
  -4  -5   3     2128.95     2117.24     82.28 o 
  -3  -5   3     1551.98     1505.88     53.38 o 
  -2  -5   3      133.73      131.31     10.13 o 
  -1  -5   3     3886.63     4161.61    250.38 o 
   0  -5   3     1080.71     1121.89     23.93 o 
   1  -5   3     2046.14     2368.81     84.16 o 
   2  -5   3      838.84      882.43     30.12 o 
   3  -5   3        1.52        5.41      8.56 o 
   4  -5   3      550.46      526.89     36.99 o 
   5  -5   3       61.14       51.82     20.60 o 
   6  -5   3       73.49       81.50     25.91 o 
  -7  -4   3        7.32        0.66      9.52 o 
  -6  -4   3       36.05       43.49      9.08 o 
  -5  -4   3       16.83       22.51      6.97 o 
  -4  -4   3       76.22       72.37     12.07 o 
  -3  -4   3      479.68      462.32     67.55 o 
  -2  -4   3     2307.64     2456.22     86.01 o 
  -1  -4   3      318.86      333.16      9.30 o 
   0  -4   3      113.13      137.04      9.78 o 
   1  -4   3       87.53      114.10      9.36 o 
   2  -4   3       70.36      130.60     14.06 o 
   3  -4   3      148.08      132.11     14.29 o 
   4  -4   3      117.32       86.56     20.82 o 
   5  -4   3       66.06       51.60     20.38 o 
   6  -4   3      247.57      233.43     31.67 o 
   7  -4   3       31.93       43.85     23.70 o 
  -7  -3   3      321.14      262.04     17.39 o 
  -6  -3   3       64.61       53.27      9.31 o 
  -5  -3   3      882.39      826.46     28.13 o 
  -4  -3   3     2028.58     1975.15    124.14 o 
  -3  -3   3     1845.06     1786.90    225.79 o 
  -2  -3   3     7112.65     6912.65    845.03 o 
  -1  -3   3       18.29       21.30      2.95 o 
   0  -3   3     9958.09    12176.63    336.44 o 
   1  -3   3     1710.72     1822.28    110.07 o 
   2  -3   3      531.93      571.14     81.50 o 
   3  -3   3     1633.86     1420.86    298.10 o 
   4  -3   3       98.59       77.35     13.18 o 
   5  -3   3      129.81       91.89     27.13 o 
   6  -3   3      287.96      309.40     34.11 o 
   7  -3   3        4.46       -2.88     19.27 o 
  -8  -2   3       13.07       20.15     12.62 o 
  -7  -2   3        1.20       -5.98      9.30 o 
  -6  -2   3       43.07       35.24      8.03 o 
  -5  -2   3      600.47      619.44     68.43 o 
  -4  -2   3      296.28      329.49     33.71 o 
  -3  -2   3     5201.78     6462.79    628.45 o 
  -2  -2   3     6007.62     5907.03   1061.08 o 
  -1  -2   3     3305.90     3018.26    446.38 o 
   0  -2   3     8831.92     9709.05     47.79 o 
   1  -2   3       87.26       83.57     17.50 o 
   2  -2   3     1221.88      915.31    230.55 o 
   3  -2   3     1846.44     1521.86    340.85 o 
   4  -2   3      247.33      202.94     25.03 o 
   5  -2   3      585.13      494.86     52.05 o 
   7  -2   3        4.57        7.97     19.05 o 
  -8  -1   3        2.72       12.62     13.29 o 
  -6  -1   3      259.13      255.58     24.58 o 
  -5  -1   3        0.50        6.26      4.94 o 
  -4  -1   3      497.63      517.78     82.72 o 
  -3  -1   3      368.12      426.06     50.36 o 
  -1  -1   3      576.65      492.57     24.92 o 
   0  -1   3     1137.34     1030.89     16.83 o 
   1  -1   3       43.36       33.34      5.76 o 
   2  -1   3      637.28      539.53     49.28 o 
   3  -1   3       27.10       46.33      4.50 o 
   4  -1   3      117.43      125.80     10.69 o 
   5  -1   3        5.85        6.68      6.34 o 
   6  -1   3       98.10       80.80     11.60 o 
   7  -1   3        4.10        4.43     11.52 o 
   8  -1   3       23.76       31.01     22.15 o 
  -7   0   3       15.19       24.58     16.61 o 
  -6   0   3      364.85      396.00     30.12 o 
  -5   0   3        2.21        7.97      9.74 o 
  -4   0   3     1784.29     1852.68    307.29 o 
  -3   0   3     3352.76     4117.38    667.30 o 
  -2   0   3     6482.40     8285.08    988.22 o 
  -1   0   3    12199.76    13580.63    929.65 o 
   0   0   3      740.06      467.41     34.48 o 
   1   0   3     6245.90     5332.34    185.04 o 
   2   0   3       33.94       41.04      4.69 o 
   3   0   3      772.38      757.08     54.20 o 
   4   0   3      124.47      144.39      8.09 o 
   5   0   3       53.17       47.77      8.46 o 
   6   0   3       69.76       73.98     11.30 o 
   7   0   3       43.46       54.07     11.18 o 
   8   0   3        6.76        7.53     11.96 o 
  -7   1   3       96.98       97.01     23.25 o 
  -6   1   3        9.89        7.75     14.17 o 
  -5   1   3      966.41     1122.87     41.19 o 
  -4   1   3     1214.25     1101.18    223.13 o 
  -3   1   3      492.95      425.28     76.63 o 
  -2   1   3     5347.78     6058.16   1149.56 o 
  -1   1   3     4257.13     5952.33     51.60 o 
   0   1   3     3870.08     3537.70     19.41 o 
   1   1   3    20995.63    19634.07   2541.77 o 
   2   1   3     4460.03     4165.07    538.29 o 
   3   1   3     5656.48     5723.70    549.81 o 
   4   1   3      678.20      827.32     48.37 o 
   5   1   3     1084.10     1220.55     74.96 o 
   6   1   3     1264.11     1291.47     71.76 o 
   7   1   3       24.28       30.82     10.10 o 
   8   1   3      135.39      151.27     23.25 o 
  -7   2   3      107.79       90.58     24.36 o 
  -6   2   3      463.61      580.04     38.31 o 
  -5   2   3       24.86       19.05     14.40 o 
  -4   2   3      161.70      183.60     21.26 o 
  -3   2   3      404.05      429.66     23.48 o 
  -2   2   3      288.33      340.85     18.38 o 
  -1   2   3      973.74     1644.00     31.89 o 
   0   2   3       31.94       47.69      5.43 o 
   1   2   3      810.16      655.88    101.10 o 
   2   2   3      101.03      104.15     17.16 o 
   3   2   3     1616.42     1589.35    174.41 o 
   4   2   3      378.05      398.74     42.63 o 
   5   2   3      383.60      424.72     36.42 o 
   6   2   3       15.84       15.34      6.24 o 
   7   2   3        5.51        8.01      8.25 o 
   8   2   3       10.64        3.20      8.76 o 
  -7   3   3       45.78       34.11     23.03 o 
  -6   3   3       44.20       51.82     20.82 o 
  -5   3   3       39.31       66.00     18.38 o 
  -4   3   3       13.68       13.73     12.85 o 
  -3   3   3     4229.06     5116.49     77.74 o 
  -2   3   3       45.43       50.94     11.07 o 
  -1   3   3     2661.43     2954.47    408.29 o 
   0   3   3     2591.00     3044.69    154.59 o 
   1   3   3       30.67       20.38      4.87 o 
   2   3   3     6095.56     5199.08   1203.27 o 
   3   3   3       20.01       19.42      2.55 o 
   4   3   3     1675.96     1605.97    135.98 o 
   5   3   3       73.52       75.45      9.40 o 
   6   3   3        1.90        5.47      6.46 o 
   7   3   3      228.01      247.83     24.36 o 
   8   3   3       17.95       20.14      9.83 o 
  -7   4   3      179.23      197.55     33.22 o 
  -6   4   3      275.48      311.39     36.54 o 
  -5   4   3      413.79      508.06     38.09 o 
  -4   4   3      621.45      624.56     36.76 o 
  -3   4   3       50.80       57.14     15.28 o 
  -2   4   3      109.87      112.73     16.17 o 
  -1   4   3     3037.56     3207.33    386.80 o 
   0   4   3      766.08      951.58     36.43 o 
   1   4   3     5366.46     5401.93    378.06 o 
   2   4   3     2268.65     1891.86    485.14 o 
   3   4   3      337.23      237.74     43.30 o 
   4   4   3     3263.68     3019.82    371.63 o 
   5   4   3      175.71      169.87     12.29 o 
   6   4   3     1097.47     1138.49     78.84 o 
   7   4   3       31.22       42.05      9.94 o 
   8   4   3       21.65       42.30     16.17 o 
  -6   5   3        0.19       19.49     21.93 o 
  -5   5   3      394.95      405.74     38.09 o 
  -4   5   3      296.89      319.14     32.56 o 
  -3   5   3     1298.35     1448.66     51.38 o 
  -2   5   3      497.14      544.83     31.23 o 
  -1   5   3      249.95      255.40     20.26 o 
   0   5   3      790.26      894.91     69.32 o 
   1   5   3      684.48      939.49     65.33 o 
   2   5   3      228.63      230.46     33.22 o 
   3   5   3      265.88      201.96     58.14 o 
   4   5   3        7.94        9.29      5.21 o 
   5   5   3       12.70       16.86      6.35 o 
   6   5   3      271.94      324.19     31.23 o 
   7   5   3       29.85       33.17      9.53 o 
   8   5   3      125.92      160.79     24.36 o 
  -6   6   3       37.90       62.46     25.91 o 
  -5   6   3      309.63      317.59     37.65 o 
  -4   6   3        0.89        5.98     17.94 o 
  -3   6   3      135.08      181.83     25.91 o 
  -2   6   3      214.86      248.94     27.02 o 
  -1   6   3        1.00        6.87     11.52 o 
   0   6   3      187.37      199.52     12.48 o 
   1   6   3      642.29      655.77     39.09 o 
   2   6   3      626.97      528.07    114.28 o 
   3   6   3      799.96      563.63    216.27 o 
   4   6   3        5.76        6.05      5.20 o 
   5   6   3      667.65      612.23     63.78 o 
   6   6   3      126.07      123.08     12.82 o 
   7   6   3      158.61      161.23     23.48 o 
   8   6   3       86.27      116.72     23.03 o 
  -5   7   3       88.21       64.67     26.80 o 
  -4   7   3      385.11      320.47     36.54 o 
  -3   7   3      823.12      807.94     46.73 o 
  -2   7   3      233.06      314.94     32.34 o 
  -1   7   3     1766.34     1894.04     57.58 o 
   0   7   3      449.88      436.35     21.59 o 
   1   7   3      107.86       95.69     10.50 o 
   2   7   3     3912.78     3496.69    663.54 o 
   3   7   3      359.39      257.31    115.39 o 
   4   7   3      990.45      769.73    264.11 o 
   5   7   3      770.91      724.73    124.14 o 
   6   7   3        3.56       13.07     12.85 o 
   7   7   3      236.88      295.89     30.56 o 
  -4   8   3      197.39      198.66     33.22 o 
  -3   8   3       29.92       37.87     21.70 o 
  -2   8   3      387.29      379.83     36.32 o 
  -1   8   3      549.18      600.64     39.64 o 
   0   8   3      174.39      187.59     23.03 o 
   1   8   3      351.75      328.19     18.09 o 
   2   8   3        3.82        4.56      5.85 o 
   3   8   3      111.50      101.49     39.64 o 
   4   8   3       40.65       32.07     10.30 o 
   5   8   3       23.45       26.58     14.17 o 
   6   8   3        1.31       10.41     13.29 o 
   7   8   3       12.16        8.42     13.73 o 
  -3   9   3        3.08        8.19     20.82 o 
  -2   9   3      237.85      233.88     31.45 o 
  -1   9   3        3.53       -0.44     16.83 o 
   0   9   3       11.73        6.42     14.84 o 
   1   9   3       16.58       36.32     14.17 o 
   2   9   3      380.66      308.03     48.39 o 
   3   9   3       84.63       55.28     17.05 o 
   4   9   3      337.72      330.44     29.90 o 
   5   9   3        3.36       10.63     12.85 o 
   6   9   3       62.58       95.23     21.48 o 
  -2  10   3      228.10      183.16     30.56 o 
  -1  10   3       99.29       99.66     24.36 o 
   0  10   3     1173.05     1052.89     51.60 o 
   1  10   3        0.76       -1.55     10.63 o 
   2  10   3      467.39      400.13     58.47 o 
   3  10   3      181.34      216.60     26.13 o 
   4  10   3        6.39        8.19     14.17 o 
   5  10   3      169.20      184.27     26.58 o 
   0  11   3       47.78       27.68     17.05 o 
   3  11   3       28.69       38.09     17.27 o 
   4  11   3      323.12      327.78     33.44 o 
  -3 -10   4       35.44       61.13     22.37 o 
  -2 -10   4      394.78      396.66     37.65 o 
  -1 -10   4      204.60      197.33     30.78 o 
   0 -10   4       24.10       21.04     20.38 o 
  -5  -9   4      125.25      140.86     25.47 o 
  -4  -9   4      362.84      364.10     35.21 o 
  -3  -9   4       44.92       58.47     20.82 o 
  -2  -9   4     1391.21     1366.72     58.25 o 
  -1  -9   4       22.55       21.93     18.60 o 
   0  -9   4      735.90      775.38     45.85 o 
   1  -9   4      434.33      487.46     40.09 o 
  -6  -8   4      107.12       87.13     14.96 o 
  -5  -8   4        0.32       -9.08     11.07 o 
  -4  -8   4       50.73       36.76     16.83 o 
  -3  -8   4        0.93        5.09     13.95 o 
  -2  -8   4        4.38        7.09     14.17 o 
  -1  -8   4        1.34      -13.07     13.29 o 
   0  -8   4        1.10       16.39     16.83 o 
   1  -8   4        0.00      -20.60     14.40 o 
   2  -8   4        4.71       22.23     12.58 o 
   3  -8   4       18.68       38.54     19.71 o 
  -7  -7   4        7.07        2.71      8.15 o 
  -6  -7   4      187.73      196.33     18.54 o 
  -5  -7   4       28.62       39.88     11.33 o 
  -4  -7   4       19.16       27.02      7.88 o 
  -3  -7   4      820.25      888.33     43.19 o 
  -2  -7   4       29.15       32.78     15.28 o 
  -1  -7   4     1923.29     2002.79     60.02 o 
   0  -7   4      130.07      168.98     23.48 o 
   1  -7   4      687.07      713.70     26.60 o 
   2  -7   4      797.21      793.67     30.45 o 
   3  -7   4       53.09       65.56     20.38 o 
   4  -7   4      628.25      599.09     43.19 o 
  -7  -6   4      229.59      233.28     19.32 o 
  -6  -6   4       82.85       93.38     13.81 o 
  -5  -6   4      327.98      325.49     15.65 o 
  -4  -6   4      872.09      861.37     61.27 o 
  -3  -6   4        2.45       43.54      7.36 o 
  -2  -6   4      613.48      653.41     22.96 o 
  -1  -6   4     1920.06     2132.13     57.58 o 
   0  -6   4       35.57       39.48      8.83 o 
   1  -6   4     3015.15     3336.26     65.11 o 
   2  -6   4      379.75      382.84     20.98 o 
   3  -6   4      623.35      628.08     50.39 o 
   4  -6   4      314.73      322.47     34.11 o 
   5  -6   4       63.33       53.60     22.81 o 
  -7  -5   4      292.41      289.47     27.24 o 
  -6  -5   4      187.72      174.66     14.88 o 
  -5  -5   4      172.32      153.72     13.62 o 
  -4  -5   4      148.11      138.57     15.06 o 
  -3  -5   4      526.68      484.73     16.11 o 
  -2  -5   4      114.49      137.57      9.16 o 
  -1  -5   4      319.98      344.93     15.43 o 
   0  -5   4       25.88       46.08      7.58 o 
   1  -5   4        8.07       18.54      7.57 o 
   2  -5   4      109.70      105.63     15.50 o 
   3  -5   4      200.74      252.73     18.30 o 
   4  -5   4        0.29        6.65     10.27 o 
   5  -5   4       47.69       49.17     21.48 o 
   6  -5   4       70.45       73.31     24.81 o 
  -7  -4   4       13.28       17.50     10.85 o 
  -6  -4   4       92.89       98.25     18.16 o 
  -5  -4   4      415.30      383.35     40.75 o 
  -4  -4   4        9.65       13.61      6.23 o 
  -3  -4   4      942.67      882.44    103.98 o 
  -2  -4   4      228.33      262.58     31.45 o 
  -1  -4   4      501.18      693.88     24.59 o 
   0  -4   4      409.57      383.72     13.61 o 
   1  -4   4      590.24      552.22     21.48 o 
   2  -4   4     2147.57     1870.99    127.68 o 
   3  -4   4     1316.61     1145.51    180.28 o 
   4  -4   4      392.46      332.65     45.51 o 
   5  -4   4      512.01      506.51     38.31 o 
   6  -4   4       37.42       33.44     20.38 o 
  -7  -3   4       15.28       14.84     12.40 o 
  -6  -3   4     1354.91     1295.38     35.77 o 
  -5  -3   4       54.16       54.05      8.69 o 
  -4  -3   4     2185.16     2050.00    186.59 o 
  -3  -3   4     1306.17     1160.44    171.53 o 
  -2  -3   4      168.73      133.45     20.04 o 
  -1  -3   4     6869.25     7629.14    690.33 o 
   0  -3   4     1107.89     1276.14     48.24 o 
   1  -3   4     2368.94     2341.20     46.73 o 
   2  -3   4     5016.02     4942.51    869.06 o 
   3  -3   4      215.36      193.85     23.25 o 
   4  -3   4     2366.06     1991.27    432.43 o 
   5  -3   4      638.78      536.84    147.94 o 
   6  -3   4      209.03      198.00     29.23 o 
   7  -3   4      174.59      176.74     31.01 o 
  -8  -2   4        0.76       -6.42     11.07 o 
  -7  -2   4       65.26       64.01     16.17 o 
  -6  -2   4      127.37      122.41     11.85 o 
  -5  -2   4      487.45      449.82     20.26 o 
  -4  -2   4      724.08      797.59    104.78 o 
  -3  -2   4      121.46      134.49     16.30 o 
  -2  -2   4     1028.68      918.59    122.14 o 
  -1  -2   4      224.73      225.03     37.54 o 
   0  -2   4      128.50      112.95      5.48 o 
   1  -2   4      508.96      534.19     11.74 o 
   2  -2   4      261.66      215.30     30.56 o 
   3  -2   4       60.74       48.75      7.18 o 
   4  -2   4      236.88      211.88     39.31 o 
   5  -2   4        8.62        9.24      6.97 o 
   6  -2   4        5.69        1.58      7.54 o 
   7  -2   4       22.42       21.04     20.60 o 
  -8  -1   4        7.72        5.09     11.96 o 
  -7  -1   4      194.24      176.74     23.25 o 
  -6  -1   4       33.49       38.98     13.51 o 
  -5  -1   4      639.80      663.96     82.42 o 
  -4  -1   4       45.16       47.11      5.31 o 
  -3  -1   4     1977.33     2233.26    280.10 o 
  -2  -1   4       43.01       55.79      4.34 o 
  -1  -1   4       74.47       72.00     11.74 o 
   0  -1   4     2322.53     2485.38    127.53 o 
   1  -1   4     1824.92     1703.96    268.98 o 
   2  -1   4      185.94      173.38     12.29 o 
   3  -1   4     2187.11     1917.15    148.39 o 
   4  -1   4      690.84      603.00     64.45 o 
   5  -1   4      226.05      209.70     15.28 o 
   6  -1   4      597.45      487.83     26.02 o 
   7  -1   4        0.17       10.19     12.18 o 
  -6   0   4      134.48      232.10     26.58 o 
  -5   0   4     2373.51     3114.81     60.68 o 
  -4   0   4       55.39       49.52     13.29 o 
  -3   0   4     7542.21     8612.75   1311.13 o 
  -2   0   4     1840.26     2172.24    200.83 o 
  -1   0   4     3974.57     3598.02    162.49 o 
   0   0   4    13567.00    10482.90    325.56 o 
   1   0   4      166.51      157.25      6.96 o 
   2   0   4     1155.84      973.72     32.11 o 
   3   0   4     1940.80     1883.19    116.83 o 
   4   0   4       40.30       28.99     10.63 o 
   5   0   4      960.63      995.93     27.48 o 
   6   0   4      129.76      132.88     13.70 o 
   7   0   4      194.97      203.95     17.85 o 
   8   0   4      153.91      135.76     23.48 o 
  -7   1   4        2.22        3.10     16.83 o 
  -6   1   4      279.77      316.26     30.12 o 
  -5   1   4        6.52       17.94     12.40 o 
  -4   1   4       37.78       48.28     12.18 o 
  -3   1   4     2504.81     2587.12    404.85 o 
  -2   1   4        4.68        5.55      2.24 o 
  -1   1   4     4011.88     3745.01    271.89 o 
   0   1   4       54.66       53.36      3.81 o 
   1   1   4     1133.17      969.29     74.26 o 
   2   1   4     1803.35     1736.04    188.92 o 
   3   1   4      605.25      564.09     44.96 o 
   4   1   4     4530.24     4691.90    398.32 o 
   5   1   4      396.07      405.39     53.82 o 
   6   1   4      543.34      545.23     23.48 o 
   7   1   4        2.99        5.75      7.98 o 
   8   1   4        3.52        2.93      8.64 o 
  -7   2   4       65.43       71.31     23.48 o 
  -6   2   4      175.09      231.44     27.68 o 
  -5   2   4       32.71       53.15     16.39 o 
  -4   2   4      986.41     1150.78     40.31 o 
  -3   2   4        2.52       26.36      9.97 o 
  -2   2   4     2069.73     2322.82     43.63 o 
  -1   2   4      416.41      508.06     19.93 o 
   0   2   4     2196.94     2070.81     20.89 o 
   1   2   4     1362.34     1036.77     13.45 o 
   2   2   4      513.47      588.98    142.96 o 
   3   2   4      540.63      484.91     60.02 o 
   4   2   4     2831.66     2488.04     52.27 o 
   5   2   4       17.03       17.49      6.76 o 
   6   2   4     1206.04     1233.73    112.73 o 
   7   2   4       50.75       70.13     12.48 o 
   8   2   4       74.11       62.64     12.90 o 
  -7   3   4       50.59       69.10     24.36 o 
  -6   3   4       30.32       36.10     19.93 o 
  -5   3   4      771.01      836.51     42.08 o 
  -4   3   4      657.49      739.94     36.76 o 
  -3   3   4       42.41       56.03     13.73 o 
  -2   3   4     9153.78    11995.02    108.74 o 
  -1   3   4     3558.56     4932.22     64.23 o 
   0   3   4    19974.56    20991.69    690.67 o 
   1   3   4     3802.11     3686.10    210.71 o 
   2   3   4     2572.44     2307.82    555.24 o 
   3   3   4     2789.46     2734.97    495.77 o 
   4   3   4      230.69      179.35     11.63 o 
   5   3   4     1217.08     1168.74    102.54 o 
   6   3   4      104.52      137.52     13.23 o 
   7   3   4        4.96        6.75      7.78 o 
   8   3   4        5.06        8.21      9.42 o 
  -6   4   4       44.59       52.71     22.59 o 
  -5   4   4       49.91       61.79     21.04 o 
  -4   4   4       41.83       58.47     17.94 o 
  -3   4   4      900.82      976.04     40.53 o 
  -2   4   4      171.66      200.43     21.70 o 
  -1   4   4      232.92      225.10     37.21 o 
   0   4   4       15.57       28.74      4.42 o 
   1   4   4      241.76      217.39     19.93 o 
   2   4   4     1597.04     1188.75    243.51 o 
   3   4   4      110.65       83.89     21.70 o 
   4   4   4      785.58      724.27    108.85 o 
   5   4   4      138.06      134.24     11.85 o 
   6   4   4       26.50       29.82     10.85 o 
   7   4   4       76.91       95.81     12.96 o 
   8   4   4        0.12        1.17      8.35 o 
  -6   5   4        3.19       17.50     21.48 o 
  -5   5   4       41.86       80.17     23.70 o 
  -4   5   4        0.22       -1.33     15.95 o 
  -3   5   4      606.01      656.23     38.09 o 
  -2   5   4        7.44        4.87     11.96 o 
  -1   5   4      715.61      769.40     33.44 o 
   0   5   4      755.78      763.56     65.22 o 
   1   5   4     1394.96     1250.59     53.93 o 
   2   5   4      590.18      548.65    100.66 o 
   3   5   4      353.16      298.94     89.81 o 
   4   5   4       91.14       79.22      9.18 o 
   5   5   4       38.17       42.32     10.85 o 
   6   5   4       82.58       79.27     10.91 o 
   7   5   4      182.84      198.90     16.68 o 
   8   5   4       22.83       25.03     15.50 o 
  -5   6   4        0.74       -1.11     21.04 o 
  -4   6   4      385.72      329.77     35.66 o 
  -3   6   4     1168.00     1204.15     51.38 o 
  -2   6   4     1121.12     1141.25     46.73 o 
  -1   6   4     2245.07     2641.30     63.12 o 
   0   6   4        1.83        8.12      5.01 o 
   1   6   4     3217.38     3043.58     97.12 o 
   2   6   4     1237.44     1108.02    201.65 o 
   3   6   4     1894.65     1411.94    466.65 o 
   4   6   4     2373.20     1963.42    582.48 o 
   5   6   4      264.05      233.95     19.82 o 
   6   6   4      645.12      644.44     50.16 o 
   7   6   4       26.94       32.78     14.84 o 
   8   6   4       86.08       89.70     20.82 o 
  -5   7   4      247.64      215.49     35.44 o 
  -4   7   4        6.49       -8.86     19.05 o 
  -3   7   4      248.70      266.88     32.78 o 
  -2   7   4       44.23       57.58     19.71 o 
  -1   7   4       10.62       15.28     14.84 o 
   0   7   4      600.68      617.25     34.11 o 
   1   7   4      832.29      727.52     30.01 o 
   2   7   4      835.13      675.22     90.03 o 
   3   7   4      410.65      294.69    110.96 o 
   4   7   4       63.87       61.83     12.18 o 
   5   7   4      215.42      200.85     40.31 o 
   6   7   4      158.06      198.66     25.47 o 
   7   7   4       81.00       96.78     21.04 o 
  -4   8   4       66.60       51.60     24.58 o 
  -3   8   4        5.71       17.72     20.15 o 
  -2   8   4      259.19      228.34     29.68 o 
  -1   8   4        2.41       30.34     17.72 o 
   0   8   4      486.43      477.50     33.66 o 
   1   8   4      186.81      204.60     15.11 o 
   2   8   4     1522.58     1290.39    126.02 o 
   3   8   4      531.09      396.33    145.51 o 
   4   8   4      668.56      480.83    202.21 o 
   5   8   4      280.95      290.80     28.57 o 
   6   8   4        1.65        4.43     11.96 o 
   7   8   4       13.15        6.64     12.40 o 
  -3   9   4      155.72      151.49     30.12 o 
  -2   9   4        1.57       -0.22     18.16 o 
  -1   9   4      188.53      193.13     28.13 o 
   0   9   4      571.61      563.65     38.54 o 
   1   9   4      170.11      137.54     21.70 o 
   2   9   4      924.71      772.68     86.26 o 
   3   9   4        0.35        0.56      5.73 o 
   4   9   4       30.97       26.58     14.17 o 
   5   9   4      359.72      398.21     33.44 o 
   6   9   4        2.43        2.88     13.51 o 
  -2  10   4      245.40      227.68     33.89 o 
  -1  10   4        3.06        8.64     17.72 o 
   0  10   4      108.50      107.41     23.25 o 
   1  10   4       60.38       74.86     18.83 o 
   2  10   4       24.57        1.99      9.30 o 
   3  10   4       71.61       87.26     19.49 o 
   4  10   4       76.79      100.33     21.48 o 
   5  10   4        0.31       -1.33     13.07 o 
   0  11   4      172.11      172.53     26.80 o 
   1  11   4       77.14       65.33     18.38 o 
   4  11   4       43.36       31.89     16.39 o 
  -2 -10   5       87.46      105.86     25.91 o 
  -1 -10   5      351.62      339.30     36.76 o 
  -5  -9   5        7.42       27.46     17.27 o 
  -4  -9   5      177.06      156.36     27.02 o 
  -3  -9   5      110.70      137.98     25.91 o 
  -2  -9   5       38.37       33.00     19.93 o 
  -1  -9   5      197.56      238.97     31.45 o 
   0  -9   5       20.97       19.27     19.71 o 
   1  -9   5      130.18      162.56     28.79 o 
  -6  -8   5       85.08       89.99     15.17 o 
  -5  -8   5       73.09       60.13     13.23 o 
  -4  -8   5      317.70      274.85     30.12 o 
  -3  -8   5        1.93        7.31     15.28 o 
  -2  -8   5      833.29      801.07     44.52 o 
  -1  -8   5      177.34      197.11     27.91 o 
   0  -8   5      238.30      267.54     31.23 o 
   1  -8   5      196.63      189.14     27.46 o 
   2  -8   5       20.34       23.92     19.71 o 
   3  -8   5       16.59       21.04     18.38 o 
  -6  -7   5        3.72        3.07      8.23 o 
  -5  -7   5      500.52      494.68     25.50 o 
  -4  -7   5      449.57      492.82     19.41 o 
  -3  -7   5      613.34      631.75     26.35 o 
  -2  -7   5     1543.81     1579.99     56.25 o 
  -1  -7   5        0.31        8.42     14.62 o 
   0  -7   5      929.48     1091.42     47.84 o 
   1  -7   5      810.16      822.33     43.63 o 
   2  -7   5      350.96      379.49     23.01 o 
   3  -7   5      489.95      485.66     30.78 o 
   4  -7   5        0.52       -1.99     17.94 o 
  -7  -6   5      281.23      289.03     21.57 o 
  -6  -6   5       10.49       17.37      9.31 o 
  -5  -6   5        2.38       10.41      6.94 o 
  -4  -6   5       57.89       63.90      8.94 o 
  -3  -6   5      432.16      418.08     16.40 o 
  -2  -6   5      330.04      331.52     17.97 o 
  -1  -6   5      344.66      400.65     29.90 o 
   0  -6   5      651.02      668.41     36.99 o 
   1  -6   5       16.58       25.56      9.31 o 
   2  -6   5      847.15      801.92     28.11 o 
   3  -6   5       51.58       55.53     12.97 o 
   4  -6   5       60.33       46.73     21.26 o 
   5  -6   5       24.24       37.43     22.37 o 
  -7  -5   5       44.65       41.19     13.95 o 
  -6  -5   5       32.61       30.91      9.36 o 
  -5  -5   5        7.41       14.70      7.90 o 
  -4  -5   5        4.76        8.16      6.96 o 
  -3  -5   5     1215.31     1202.93     74.97 o 
  -2  -5   5      415.20      390.72     14.31 o 
  -1  -5   5     1247.44     1295.19     28.33 o 
   0  -5   5       32.79       40.37     12.51 o 
   1  -5   5      401.89      394.59     40.09 o 
   2  -5   5      604.04      568.66     38.54 o 
   3  -5   5      112.46      116.48     25.91 o 
   4  -5   5      128.75      108.53     24.47 o 
   5  -5   5        7.94        2.88     17.27 o 
   6  -5   5       36.62       46.73     23.70 o 
  -7  -4   5      109.85      102.54     19.27 o 
  -6  -4   5      266.75      227.44     16.58 o 
  -5  -4   5       57.48       50.94      9.47 o 
  -4  -4   5     1705.24     1629.00    172.42 o 
  -3  -4   5     1087.86     1101.21     59.24 o 
  -2  -4   5     2841.40     2704.24    230.55 o 
  -1  -4   5     5362.75     5702.14    282.60 o 
   0  -4   5      381.81      331.01     14.96 o 
   1  -4   5     5236.92     5613.48    420.58 o 
   2  -4   5      233.86      224.72     45.51 o 
   3  -4   5     1243.11      906.71     38.31 o 
   4  -4   5      972.64      827.66    182.27 o 
   5  -4   5       57.44       37.91     12.29 o 
   6  -4   5      439.17      424.12     38.54 o 
  -8  -3   5      172.27      145.95     23.25 o 
  -7  -3   5       30.70       38.54     15.06 o 
  -6  -3   5       53.19       44.16      9.18 o 
  -5  -3   5      349.20      282.67     25.91 o 
  -4  -3   5       48.15       51.65      8.30 o 
  -3  -3   5     1042.56     1023.51    144.18 o 
  -2  -3   5       72.93       74.17      8.05 o 
  -1  -3   5      119.67      122.77      9.74 o 
   0  -3   5     1206.33     1240.47     36.10 o 
   1  -3   5     2879.21     2849.94    312.39 o 
   2  -3   5      920.69      918.37    124.03 o 
   3  -3   5     1052.03      922.46    113.73 o 
   4  -3   5       24.56       26.81      8.45 o 
   5  -3   5       77.75       59.68     11.29 o 
   6  -3   5      108.03       94.57     24.36 o 
   7  -3   5       35.77       23.70     20.60 o 
  -8  -2   5        0.48       -1.55     11.52 o 
  -7  -2   5       14.22       -1.55     10.41 o 
  -6  -2   5        1.87        8.19     10.63 o 
  -5  -2   5      414.60      336.64     17.50 o 
  -4  -2   5        0.20       -1.46      4.25 o 
  -3  -2   5      484.94      484.31     30.56 o 
  -2  -2   5      616.56      580.76    106.20 o 
  -1  -2   5       39.01       35.21      5.47 o 
   0  -2   5     3469.03     3444.96     94.92 o 
   1  -2   5       61.66       67.20      6.69 o 
   2  -2   5     5667.00     5049.05    815.47 o 
   3  -2   5        3.76        9.73      5.56 o 
   4  -2   5      533.41      467.75     61.57 o 
   5  -2   5      121.27       88.67     11.67 o 
   6  -2   5        5.15       11.63      8.57 o 
  -8  -1   5       64.88       56.48     18.38 o 
  -7  -1   5      149.78      149.27     22.15 o 
  -6  -1   5      230.57      200.66     22.59 o 
  -5  -1   5        1.95        5.09      8.64 o 
  -4  -1   5      287.04      259.44     30.82 o 
  -3  -1   5      721.34      759.25     86.04 o 
  -2  -1   5      204.60      268.08     14.02 o 
  -1  -1   5     5915.06     5182.54    331.70 o 
   0  -1   5     2614.62     2176.15    132.08 o 
   1  -1   5     1824.40     1447.98    225.02 o 
   2  -1   5     7894.50     6894.18    483.92 o 
   3  -1   5       56.77       51.76      7.34 o 
   4  -1   5     2222.88     2018.43    114.06 o 
   5  -1   5      618.25      548.30     49.06 o 
   6  -1   5      120.87       97.45     12.90 o 
   7  -1   5      181.15      149.09     16.13 o 
  -7   0   5      300.16      258.68     28.35 o 
  -6   0   5      127.46      111.40     18.83 o 
  -5   0   5      546.24      684.80     31.23 o 
  -4   0   5     1405.26     1427.04    195.93 o 
  -3   0   5       58.18       52.59      6.91 o 
  -2   0   5     4192.04     5213.11    528.56 o 
  -1   0   5     2649.27     2586.46     76.29 o 
   0   0   5     3256.20     2663.33     52.96 o 
   1   0   5     2121.71     1668.68    115.39 o 
   2   0   5      509.41      444.09     15.28 o 
   3   0   5       38.22       46.72      7.42 o 
   4   0   5      563.88      529.91     19.26 o 
   5   0   5       49.59       54.60      9.63 o 
   6   0   5      148.91      162.90     15.27 o 
   7   0   5        0.37       -1.88      8.28 o 
   8   0   5       22.09       19.93     13.29 o 
  -6   1   5        0.43       -0.44     13.29 o 
  -5   1   5       15.17       19.93     12.40 o 
  -4   1   5        9.05       16.83     10.41 o 
  -3   1   5       72.46       80.23     16.94 o 
  -2   1   5      300.71      348.39     44.01 o 
  -1   1   5      446.72      481.05     57.99 o 
   0   1   5      730.67      602.84     40.15 o 
   1   1   5     1874.96     1745.91     99.61 o 
   2   1   5        3.32        9.21      4.76 o 
   3   1   5     1231.25     1164.95    118.16 o 
   4   1   5      293.22      268.56     29.46 o 
   5   1   5      191.22      177.70     30.56 o 
   6   1   5        2.47        8.08      7.28 o 
   7   1   5        0.10       -3.08      7.69 o 
   8   1   5       27.39       14.72     10.62 o 
  -7   2   5      816.59      876.59     49.39 o 
  -6   2   5      461.32      549.92     38.09 o 
  -5   2   5     2029.95     2208.76     60.02 o 
  -4   2   5      605.87      719.13     33.66 o 
  -3   2   5     1792.23     2183.07     48.72 o 
  -2   2   5      798.28     1100.28     32.11 o 
  -1   2   5     1715.13     1313.44    582.81 o 
   0   2   5     7099.50     7421.94     65.90 o 
   1   2   5      130.54      119.89     13.95 o 
   2   2   5     2079.59     1838.19    382.49 o 
   3   2   5     4231.97     4136.00    767.07 o 
   4   2   5      389.32      367.35     59.02 o 
   5   2   5     1712.82     1774.89    219.26 o 
   6   2   5       35.56       36.72      9.71 o 
   7   2   5      328.47      349.17     45.29 o 
   8   2   5      188.27      209.13     18.98 o 
  -7   3   5       57.64       76.41     26.13 o 
  -6   3   5      103.79      136.21     25.91 o 
  -5   3   5        0.48        3.10     15.28 o 
  -4   3   5      972.81     1132.17     44.29 o 
  -3   3   5     1967.42     2300.89     54.93 o 
  -2   3   5     2498.13     3031.98     56.70 o 
  -1   3   5     4202.70     5312.27     69.10 o 
   0   3   5       83.93      199.55     15.50 o 
   1   3   5     1528.27     1588.70     32.40 o 
   2   3   5     2116.76     1846.90    404.19 o 
   3   3   5      102.51       93.27     16.83 o 
   4   3   5      279.47      247.09     31.67 o 
   5   3   5        9.57       22.15      9.30 o 
   6   3   5      216.85      201.34     23.48 o 
   7   3   5      248.11      258.68     19.41 o 
   8   3   5       27.32       28.90     10.95 o 
  -6   4   5        5.47       12.62     20.15 o 
  -5   4   5       19.40       25.91     18.38 o 
  -4   4   5      209.76      220.59     26.36 o 
  -3   4   5      342.64      363.88     29.23 o 
  -2   4   5       14.68       25.25     11.96 o 
  -1   4   5        1.91       -2.44      8.42 o 
   0   4   5        8.56       21.10      4.24 o 
   1   4   5      312.82      354.94     24.47 o 
   2   4   5      354.36      325.77     56.03 o 
   3   4   5        0.94       -0.15      3.40 o 
   4   4   5      154.72      142.17     41.08 o 
   5   4   5      210.83      185.97     24.81 o 
   6   4   5       56.71       68.76     10.88 o 
   7   4   5       47.51       39.14     10.61 o 
   8   4   5        1.13        2.08      7.62 o 
  -6   5   5       19.24       31.45     23.92 o 
  -5   5   5      195.74      209.96     31.01 o 
  -4   5   5      599.15      602.85     40.97 o 
  -3   5   5      301.16      365.87     31.67 o 
  -2   5   5     3883.13     4447.20     80.84 o 
  -1   5   5        1.48       11.74     10.63 o 
   0   5   5     3374.69     3400.98    206.86 o 
   1   5   5      299.44      295.47     12.93 o 
   2   5   5      471.63      475.50     88.81 o 
   3   5   5     1850.67     1576.00    402.75 o 
   4   5   5      588.63      533.69    138.97 o 
   5   5   5      359.58      374.56     59.69 o 
   6   5   5      200.01      194.53     20.26 o 
   7   5   5       43.22       50.21     12.40 o 
   8   5   5       72.37       73.09     16.61 o 
  -5   6   5      554.86      580.04     46.29 o 
  -4   6   5       40.42       26.36     21.04 o 
  -3   6   5     1371.81     1488.08     56.92 o 
  -2   6   5      475.29      498.54     34.77 o 
  -1   6   5      507.29      534.42     32.78 o 
   0   6   5     3671.10     3667.25    233.43 o 
   1   6   5      121.76       99.30     14.62 o 
   2   6   5     2647.68     2671.23    474.95 o 
   3   6   5       48.25       41.54      7.54 o 
   4   6   5      418.76      321.15    118.82 o 
   5   6   5      222.40      238.96     29.23 o 
   6   6   5        0.02        3.23      6.76 o 
   7   6   5       89.31      117.04     14.05 o 
   8   6   5        7.54       26.58     16.17 o 
  -5   7   5       91.05       66.44     26.36 o 
  -4   7   5       68.61       48.72     24.58 o 
  -3   7   5       81.71       55.59     21.70 o 
  -2   7   5        0.70        0.22     15.28 o 
  -1   7   5      165.97      158.35     23.92 o 
   0   7   5       39.46       47.17     15.72 o 
   1   7   5       54.72       50.95      8.57 o 
   2   7   5      239.67      263.67     29.79 o 
   3   7   5       73.71       63.70     10.85 o 
   4   7   5      350.52      269.95     82.61 o 
   5   7   5       94.96       68.45     12.62 o 
   6   7   5       32.07       37.85      9.42 o 
   7   7   5       10.44       13.29     13.73 o 
  -4   8   5      349.09      308.73     38.54 o 
  -3   8   5      195.00      201.98     31.23 o 
  -2   8   5      472.61      475.06     39.42 o 
  -1   8   5      941.54      842.93     44.96 o 
   0   8   5       15.03       16.83     14.84 o 
   1   8   5     1896.75     1729.27     55.81 o 
   2   8   5      142.79      133.67     16.94 o 
   3   8   5      702.63      621.78    204.97 o 
   4   8   5      665.69      514.08    184.82 o 
   5   8   5        2.63        5.64      7.53 o 
   6   8   5      262.96      297.44     29.68 o 
   7   8   5      137.95      133.77     24.36 o 
  -3   9   5        4.37        5.98     21.04 o 
  -2   9   5      481.24      411.94     39.42 o 
  -1   9   5       26.28       23.48     19.27 o 
   0   9   5      449.59      394.00     34.33 o 
   1   9   5      496.71      415.71     32.78 o 
   2   9   5       48.33       52.62     10.41 o 
   3   9   5      648.93      549.23    140.75 o 
   4   9   5      113.24       89.15     31.01 o 
   5   9   5      337.36      388.02     33.00 o 
   6   9   5        2.82        6.87     13.29 o 
  -1  10   5        1.59        6.20     18.16 o 
   0  10   5       22.20       11.07     16.61 o 
   1  10   5       23.92       25.91     15.28 o 
   2  10   5        0.23        5.09     10.41 o 
   3  10   5        0.57        4.93      7.13 o 
   4  10   5       11.04        9.97     12.85 o 
   5  10   5       48.62       72.20     19.49 o 
   1  11   5       96.73       87.93     19.71 o 
   2  11   5      325.67      213.94     26.36 o 
  -4  -9   6        3.71        6.87     15.72 o 
  -3  -9   6        0.37       10.85     17.27 o 
  -2  -9   6        5.82       24.58     19.05 o 
  -1  -9   6       52.15       67.77     23.25 o 
   0  -9   6      142.48      137.98     28.13 o 
   1  -9   6       59.08       68.44     23.70 o 
  -5  -8   6      251.94      257.86     21.14 o 
  -4  -8   6       62.05       72.65     16.72 o 
  -3  -8   6      701.88      710.27     44.96 o 
  -2  -8   6       88.01      100.33     23.03 o 
  -1  -8   6      272.03      267.54     31.67 o 
   0  -8   6     1046.01      951.23     50.72 o 
   1  -8   6       17.99       14.40     19.71 o 
   2  -8   6      726.21      702.52     46.51 o 
  -6  -7   6      319.43      296.88     21.38 o 
  -5  -7   6        2.92        0.50      8.51 o 
  -4  -7   6      518.32      532.47     20.54 o 
  -3  -7   6      379.04      439.26     23.14 o 
  -2  -7   6      230.23      228.78     27.46 o 
  -1  -7   6      692.37      709.16     41.19 o 
   0  -7   6        1.66       -4.87     15.50 o 
   1  -7   6      190.29      212.84     28.13 o 
   2  -7   6        7.08       17.94     18.16 o 
   3  -7   6        0.70        3.01     12.27 o 
   4  -7   6       36.56       44.07     20.15 o 
  -7  -6   6       35.28       35.02     13.95 o 
  -6  -6   6        5.86       -4.65      9.97 o 
  -5  -6   6       40.71       37.52     10.41 o 
  -4  -6   6      120.67      132.92     11.60 o 
  -3  -6   6        1.94       -1.83      5.75 o 
  -2  -6   6       55.65       86.36     11.69 o 
  -1  -6   6        5.57       15.95     13.95 o 
   0  -6   6        0.73        6.20     13.29 o 
   1  -6   6       83.09       77.52     19.27 o 
   2  -6   6      152.14      181.87     22.26 o 
   3  -6   6       91.24       94.44     15.26 o 
   4  -6   6      108.55      123.57     24.36 o 
   5  -6   6       12.69       31.23     20.60 o 
  -7  -5   6      160.20      158.80     21.70 o 
  -6  -5   6       24.70       21.25      9.00 o 
  -5  -5   6      978.40      946.35     30.49 o 
  -4  -5   6      201.31      230.86     16.81 o 
  -3  -5   6     1141.57     1190.57     42.30 o 
  -2  -5   6     1694.55     1766.94     36.55 o 
  -1  -5   6       10.35       11.00      6.47 o 
   0  -5   6     2789.69     2968.86     67.11 o 
   1  -5   6      482.88      498.09     23.25 o 
   2  -5   6      336.28      304.25     18.67 o 
   3  -5   6      697.25      664.43     75.52 o 
   4  -5   6      108.55      100.38     15.64 o 
   5  -5   6      217.22      246.28     31.89 o 
  -7  -4   6        1.22        1.33     11.07 o 
  -6  -4   6      229.24      208.45     16.32 o 
  -5  -4   6     1377.79     1191.57     42.08 o 
  -4  -4   6      203.60      180.04     14.68 o 
  -3  -4   6     3419.48     3139.79     46.66 o 
  -2  -4   6      290.68      298.83     26.24 o 
  -1  -4   6      965.95      899.77     24.89 o 
   0  -4   6     1780.72     1933.54     72.73 o 
   1  -4   6       12.76       21.11      6.88 o 
   2  -4   6     1060.16      955.60    132.77 o 
   3  -4   6        6.03       15.58      9.32 o 
   4  -4   6       77.93       83.40     18.60 o 
   5  -4   6       74.98       63.74     14.13 o 
   6  -4   6        0.46        9.74     18.38 o 
  -7  -3   6       50.21       30.78     15.28 o 
  -6  -3   6       92.14      102.54     18.83 o 
  -5  -3   6      163.97      153.05     13.55 o 
  -4  -3   6      475.52      431.02     30.01 o 
  -3  -3   6      118.39      115.65     10.56 o 
  -2  -3   6      651.15      622.98     34.00 o 
  -1  -3   6        2.17        5.10      4.76 o 
   0  -3   6       22.10       23.69      4.96 o 
   1  -3   6      129.25      130.51      6.55 o 
   2  -3   6       11.59       20.76      6.65 o 
   3  -3   6        0.07        6.35      6.49 o 
   4  -3   6       54.39       66.68     10.96 o 
   5  -3   6      150.31      118.42     14.28 o 
   6  -3   6        6.86       12.40     12.62 o 
   7  -3   6      111.50       94.79     26.58 o 
  -7  -2   6      185.55      152.15     23.03 o 
  -6  -2   6      271.41      238.75     25.03 o 
  -5  -2   6       25.81       24.48      7.49 o 
  -4  -2   6     2429.77     2221.74     90.58 o 
  -3  -2   6     1623.02     1559.61    158.35 o 
  -2  -2   6     7756.16     7245.33    759.77 o 
  -1  -2   6     3100.03     3078.41    144.07 o 
   0  -2   6     1739.63     1663.26     76.95 o 
   1  -2   6     4008.02     3841.71    267.54 o 
   2  -2   6      140.73      124.34     22.04 o 
   3  -2   6     2147.88     1730.18    269.42 o 
   4  -2   6     1389.19     1223.76    157.14 o 
   5  -2   6      193.34      158.58     30.67 o 
   6  -2   6      396.54      324.20     45.62 o 
   7  -2   6       57.40       36.76     16.17 o 
  -7  -1   6        5.77       13.51     12.40 o 
  -6  -1   6       19.69       14.40     12.18 o 
  -5  -1   6      668.47      626.99     33.89 o 
  -4  -1   6      199.07      183.64     12.13 o 
  -3  -1   6      603.12      628.98     73.66 o 
  -2  -1   6     1386.58     1104.53     56.73 o 
  -1  -1   6      160.85      143.91      6.06 o 
   0  -1   6     2234.48     1750.05     80.50 o 
   1  -1   6     1826.18     1643.58     88.15 o 
   2  -1   6     1276.72     1173.59     35.21 o 
   3  -1   6     1017.22      856.21     55.70 o 
   4  -1   6       31.24       26.23      7.74 o 
   5  -1   6      484.37      431.40     21.05 o 
   6  -1   6       23.09       27.03     12.18 o 
   7  -1   6       39.72       35.31     11.29 o 
  -7   0   6      236.52      170.31     25.03 o 
  -6   0   6        1.27        0.00     10.41 o 
  -5   0   6       70.81       52.27     13.95 o 
  -4   0   6      207.09      311.06     60.57 o 
  -3   0   6       71.72       61.39      9.15 o 
  -2   0   6      306.72      290.55     21.81 o 
  -1   0   6      574.76      504.63     14.12 o 
   0   0   6       25.06       26.38      3.32 o 
   1   0   6     1386.95     1189.76     71.05 o 
   2   0   6       15.56       31.23      7.97 o 
   3   0   6      144.09      126.11     10.41 o 
   4   0   6        6.74        8.31      6.11 o 
   5   0   6       56.61       44.49      9.47 o 
   6   0   6       13.89        8.53      8.09 o 
   7   0   6        1.03       -1.16      7.57 o 
   8   0   6       24.44       24.61     11.13 o 
  -7   1   6       70.33       69.76     19.49 o 
  -5   1   6       60.61       71.76     16.83 o 
  -4   1   6      242.42      283.04     22.59 o 
  -3   1   6     2582.66     3130.23    547.37 o 
  -2   1   6        3.60        4.43      2.79 o 
  -1   1   6     5805.96     4709.19    644.23 o 
   0   1   6     2072.83     1754.68     73.20 o 
   1   1   6     4169.09     3401.99    163.37 o 
   2   1   6     7157.37     7122.09   1069.16 o 
   3   1   6      583.64      550.38     62.12 o 
   4   1   6     1371.54     1332.00    147.83 o 
   5   1   6      376.79      355.10     23.92 o 
   6   1   6        6.80       10.31      8.03 o 
   7   1   6      245.52      253.97     19.82 o 
   8   1   6        9.76       15.42      9.74 o 
  -6   2   6        1.44       -8.64     15.50 o 
  -5   2   6       94.84      139.75     21.93 o 
  -4   2   6     1184.18     1533.93     46.95 o 
  -3   2   6        2.34       -0.22      9.08 o 
  -2   2   6     1126.94     1271.26     35.44 o 
  -1   2   6     1121.53      814.17    149.34 o 
   0   2   6        7.30        6.41      2.37 o 
   1   2   6     3219.86     2626.39    228.37 o 
   2   2   6     1290.60     1298.38    231.44 o 
   3   2   6     1430.09     1443.52    269.76 o 
   4   2   6     1367.70     1289.03    239.63 o 
   5   2   6      125.93      117.60     12.30 o 
   6   2   6     1350.52     1334.09    167.43 o 
   7   2   6       73.74       62.04     12.50 o 
   8   2   6      318.50      319.21     35.77 o 
  -7   3   6        0.27       -6.64     19.71 o 
  -6   3   6       53.41       64.67     22.15 o 
  -5   3   6       10.17       24.36     17.05 o 
  -4   3   6      284.02      321.80     29.01 o 
  -3   3   6      211.95      356.57     26.80 o 
  -2   3   6       50.20       61.35     12.85 o 
  -1   3   6       13.14       10.90      7.31 o 
   0   3   6      388.73      406.00      9.77 o 
   1   3   6      181.28      182.13     11.41 o 
   2   3   6      294.90      213.95     55.81 o 
   3   3   6      181.78      192.40     50.94 o 
   4   3   6       42.87       36.26      9.52 o 
   5   3   6       23.13       28.01      8.13 o 
   6   3   6       45.15       38.33      9.79 o 
   7   3   6        2.66       -4.16      7.51 o 
   8   3   6      113.92      111.75     15.48 o 
  -6   4   6      128.93      175.85     30.34 o 
  -5   4   6       54.98       21.93     19.27 o 
  -4   4   6        0.54        9.97     14.84 o 
  -3   4   6      121.80      143.29     21.04 o 
  -2   4   6     1110.33     1357.86     44.29 o 
  -1   4   6      598.67      569.41     28.35 o 
   0   4   6     2965.24     3067.41     32.65 o 
   1   4   6      537.44      560.29     35.25 o 
   2   4   6     5197.36     4899.06   1025.87 o 
   3   4   6     2960.03     2887.97    692.77 o 
   4   4   6      928.96      830.07    144.29 o 
   5   4   6     1490.55     1402.95    256.13 o 
   6   4   6        1.96        4.34      7.05 o 
   7   4   6      163.12      163.25     16.84 o 
   8   4   6       20.50       33.42     18.49 o 
  -6   5   6      264.67      254.47     36.32 o 
  -5   5   6        9.33       24.14     21.26 o 
  -4   5   6     1380.91     1494.28     57.80 o 
  -3   5   6        9.49       10.63     15.28 o 
  -2   5   6      215.50      254.69     26.58 o 
  -1   5   6      901.13     1027.86     39.87 o 
   0   5   6      601.41      567.66     23.81 o 
   1   5   6     1050.66      945.22     64.67 o 
   2   5   6      431.79      345.92     74.42 o 
   3   5   6        4.91        1.13      4.46 o 
   4   5   6       32.74       37.49      7.81 o 
   5   5   6      325.38      346.73     18.38 o 
   6   5   6       56.32       65.65     11.02 o 
   7   5   6      197.28      196.45     23.03 o 
   8   5   6       15.89        7.47     10.52 o 
  -5   6   6        1.08        1.99     21.70 o 
  -4   6   6      129.83      147.72     28.57 o 
  -3   6   6      172.23      171.42     27.24 o 
  -2   6   6     1402.98     1584.42     55.37 o 
  -1   6   6       20.69       42.30     15.50 o 
   0   6   6      480.76      509.39     30.78 o 
   1   6   6       64.46       68.15      8.51 o 
   2   6   6        3.32        4.54      5.17 o 
   3   6   6        8.29        5.98      5.27 o 
   4   6   6       59.23       56.46     23.48 o 
   5   6   6       47.27       46.58     10.19 o 
   6   6   6       35.07       31.89      9.04 o 
   7   6   6        1.76        3.71      7.22 o 
   8   6   6       17.88       14.62     11.07 o 
  -4   7   6      144.12      110.74     27.91 o 
  -3   7   6      252.06      219.26     31.01 o 
  -2   7   6      542.21      505.40     38.09 o 
  -1   7   6       10.53        4.21     14.17 o 
   0   7   6      414.58      364.77     30.12 o 
   1   7   6      813.10      726.90     22.61 o 
   2   7   6       95.19       83.25     10.25 o 
   3   7   6     1292.32     1073.92    202.09 o 
   4   7   6      207.41      171.83     38.09 o 
   5   7   6      153.09      149.52     40.75 o 
   6   7   6      280.91      294.06     45.62 o 
   7   7   6        2.12        6.69      7.28 o 
  -4   8   6       17.31       20.15     24.14 o 
  -3   8   6      464.88      411.50     40.09 o 
  -2   8   6      227.76      221.03     30.56 o 
  -1   8   6      810.56      812.37     45.40 o 
   0   8   6      612.90      578.49     37.43 o 
   1   8   6      267.18      274.41     27.46 o 
   2   8   6      224.65      194.27     15.38 o 
   3   8   6      191.46      154.93     45.29 o 
   4   8   6      479.55      374.73    135.87 o 
   5   8   6      186.07      163.42     60.46 o 
   6   8   6       33.53       37.28      9.79 o 
   7   8   6       40.89       81.72     21.26 o 
  -3   9   6       75.02      103.65     28.79 o 
  -2   9   6       22.47       19.71     19.49 o 
  -1   9   6       87.36      115.61     25.69 o 
   0   9   6       31.23       24.81     16.83 o 
   1   9   6      211.95      227.23     27.24 o 
   2   9   6       28.17       15.50     13.07 o 
   3   9   6      289.77      271.56     63.78 o 
   4   9   6       48.63       40.51     12.07 o 
   5   9   6      108.54       88.99     37.10 o 
   6   9   6      168.45      202.21     27.91 o 
  -1  10   6      433.13      350.59     36.99 o 
   0  10   6      111.99      108.08     23.48 o 
   1  10   6      215.66      172.97     25.91 o 
   2  10   6       16.76       10.63     11.30 o 
   3  10   6       13.69       16.61     11.07 o 
   4  10   6       98.65       79.69     18.60 o 
   5  10   6        5.27        0.89     13.51 o 
   1  11   6       81.62       58.69     19.71 o 
   2  11   6       87.67       84.16     18.60 o 
   3  11   6      166.68      131.78     20.60 o 
  -3  -9   7      276.10      275.73     35.21 o 
  -2  -9   7       68.37       51.82     22.81 o 
  -1  -9   7      575.54      536.41     43.63 o 
   0  -9   7       11.96       13.51     20.15 o 
  -5  -8   7       60.04       65.64     14.02 o 
  -4  -8   7      113.69      116.27     25.58 o 
  -3  -8   7        1.69        5.76     15.28 o 
  -2  -8   7      265.63      250.49     31.01 o 
  -1  -8   7      414.10      437.63     38.31 o 
   0  -8   7      204.57      186.70     30.34 o 
   1  -8   7      413.55      469.30     40.97 o 
   2  -8   7       29.50       54.48     22.59 o 
  -6  -7   7       27.05       16.85     10.16 o 
  -5  -7   7        2.78        2.83      6.80 o 
  -4  -7   7       27.64       34.77      9.10 o 
  -3  -7   7        6.17       10.76      8.73 o 
  -2  -7   7      138.74      140.50     15.05 o 
  -1  -7   7        0.77        5.76     15.72 o 
   0  -7   7      338.79      306.30     31.89 o 
   1  -7   7        0.19       -7.31     16.17 o 
   2  -7   7      200.93      172.97     27.68 o 
   3  -7   7       10.01        6.42     18.16 o 
  -6  -6   7      169.04      197.01     17.83 o 
  -5  -6   7      312.61      315.77     21.37 o 
  -4  -6   7      168.52      192.62     17.08 o 
  -3  -6   7      360.82      374.29     16.96 o 
  -2  -6   7      213.17      208.61     16.12 o 
  -1  -6   7      413.70      445.93     26.80 o 
   0  -6   7     1444.53     1483.65     55.15 o 
   1  -6   7       15.58       10.85     15.28 o 
   2  -6   7      781.23      746.37     42.30 o 
   3  -6   7      288.14      280.36     28.46 o 
   4  -6   7       80.49       78.62     20.26 o 
  -7  -5   7      115.47      110.96     21.04 o 
  -6  -5   7       77.90       80.48     12.45 o 
  -5  -5   7      224.64      215.79     23.14 o 
  -4  -5   7      118.17      118.78     13.85 o 
  -3  -5   7       18.31       20.36      8.42 o 
  -2  -5   7       76.92       86.77     11.85 o 
  -1  -5   7      704.14      713.87     25.69 o 
   0  -5   7      190.57      222.36     25.03 o 
   1  -5   7      395.71      341.29     29.68 o 
   2  -5   7      927.89      942.91    105.31 o 
   3  -5   7        0.40        2.29     10.26 o 
   4  -5   7      557.58      473.17     62.79 o 
   5  -5   7       19.30       42.97     13.90 o 
  -7  -4   7       51.99       41.42     16.39 o 
  -6  -4   7       15.75       22.91      8.73 o 
  -5  -4   7       26.46       20.03      8.68 o 
  -4  -4   7      199.00      191.02     18.94 o 
  -3  -4   7      401.20      388.89     19.17 o 
  -2  -4   7     1239.86     1140.56     29.44 o 
  -1  -4   7       11.12        9.03      6.76 o 
   0  -4   7      169.72      125.13     17.94 o 
   1  -4   7      242.16      195.34     23.03 o 
   2  -4   7        0.54        7.09     12.18 o 
   3  -4   7      120.63      107.41     19.93 o 
   4  -4   7        8.96       12.62     14.84 o 
   5  -4   7        2.03        0.80     10.72 o 
   6  -4   7        8.35        8.19     17.27 o 
  -7  -3   7      161.93      150.38     23.92 o 
  -6  -3   7       95.60       77.96     18.16 o 
  -5  -3   7      260.02      217.14     16.05 o 
  -4  -3   7       74.22       72.05     10.63 o 
  -3  -3   7      383.50      346.03     28.13 o 
  -2  -3   7     2321.83     2280.82     38.36 o 
  -1  -3   7        1.57        4.60      6.20 o 
   0  -3   7     3124.30     2959.19    172.86 o 
   1  -3   7      895.17      854.27     62.12 o 
   2  -3   7        6.56       15.01     13.51 o 
   3  -3   7     2093.56     1841.14    258.79 o 
   4  -3   7      149.06      138.52     14.25 o 
   5  -3   7      446.55      348.31     48.39 o 
   6  -3   7       97.87       87.53     18.05 o 
  -7  -2   7      200.67      189.80     25.91 o 
  -6  -2   7      412.32      384.92     31.01 o 
  -5  -2   7     1014.20      843.37     40.53 o 
  -4  -2   7      602.56      558.99     36.10 o 
  -3  -2   7     2210.82     2033.60    140.30 o 
  -2  -2   7       59.87       61.31      8.13 o 
  -1  -2   7     1507.07     1354.36     38.12 o 
   0  -2   7     2449.88     2120.75     88.08 o 
   1  -2   7      292.35      229.85     12.28 o 
   2  -2   7     1334.39     1167.60     75.85 o 
   3  -2   7      261.63      237.95     27.35 o 
   4  -2   7      285.04      255.52     19.93 o 
   5  -2   7      415.77      349.10     67.00 o 
   6  -2   7        1.10        7.82      8.53 o 
   7  -2   7       93.20       73.49     13.86 o 
  -7  -1   7       24.71       23.48     14.84 o 
  -6  -1   7        1.56       -3.54      9.97 o 
  -5  -1   7       38.17       44.96     14.40 o 
  -4  -1   7        1.66       -2.73      4.75 o 
  -3  -1   7      438.94      374.76     15.61 o 
  -2  -1   7        5.44        4.43      2.76 o 
  -1  -1   7       16.37       11.97      2.76 o 
   0  -1   7        2.65        3.67      2.63 o 
   1  -1   7       33.59       30.41      7.64 o 
   2  -1   7       10.60       12.48      4.98 o 
   3  -1   7      411.00      349.71     16.44 o 
   4  -1   7      107.46       89.21     10.96 o 
   5  -1   7       65.99       58.68     11.04 o 
   6  -1   7      153.17      153.18     19.93 o 
   7  -1   7        1.56       10.87      9.20 o 
  -7   0   7       92.76       77.74     19.49 o 
  -6   0   7      159.33      117.82     20.38 o 
  -5   0   7       64.12       46.95     14.40 o 
  -4   0   7     1469.50     1262.84     44.74 o 
  -3   0   7       45.13       48.54      6.27 o 
  -2   0   7     2296.21     2428.00    179.73 o 
  -1   0   7       22.05       23.87      3.65 o 
   0   0   7       31.47       49.07      4.58 o 
   1   0   7     1712.46     1402.21     58.17 o 
   2   0   7      707.39      580.18     17.75 o 
   3   0   7     1089.72     1034.31     76.74 o 
   4   0   7      525.99      514.83     20.74 o 
   5   0   7        1.35        0.05      6.70 o 
   6   0   7      204.52      191.15     18.94 o 
   7   0   7      174.49      161.49     39.31 o 
  -7   1   7       15.56        8.86     13.95 o 
  -6   1   7       27.22       29.68     14.84 o 
  -5   1   7      306.62      269.09     25.69 o 
  -4   1   7      846.46      850.12    110.29 o 
  -3   1   7      563.26      587.46     98.78 o 
  -2   1   7     5047.96     4936.70    349.45 o 
  -1   1   7       17.77       16.25      3.35 o 
   0   1   7     7781.80     7078.11     46.99 o 
   1   1   7     1223.12     1059.15     31.46 o 
   2   1   7     3716.82     3207.32    398.43 o 
   3   1   7     1704.03     1572.64    200.54 o 
   4   1   7        7.10       13.38      6.49 o 
   5   1   7      487.77      523.86     48.17 o 
   6   1   7       57.27       66.99     17.94 o 
   7   1   7       11.23        9.65      8.83 o 
   8   1   7        2.91       13.43     10.11 o 
  -5   2   7      724.31      947.24     42.97 o 
  -4   2   7      126.69      169.43     20.60 o 
  -3   2   7      103.86      125.13     16.83 o 
  -2   2   7      167.37      157.74     16.50 o 
  -1   2   7       10.53        9.90      3.08 o 
   0   2   7      553.14      609.45     12.34 o 
   1   2   7       25.28       35.66      7.53 o 
   2   2   7      530.99      471.68     26.91 o 
   3   2   7        5.71       15.67      5.74 o 
   4   2   7       47.58       34.48      7.86 o 
   5   2   7       31.34       42.96      9.26 o 
   6   2   7      138.01      144.98     14.91 o 
   7   2   7        5.24       12.10      9.05 o 
   8   2   7        7.84       13.90     11.18 o 
  -6   3   7      236.33      263.78     32.11 o 
  -5   3   7      691.30      815.02     43.85 o 
  -4   3   7      364.37      385.36     31.01 o 
  -3   3   7     4449.94     5222.57     83.50 o 
  -2   3   7      443.97      495.22     27.91 o 
  -1   3   7     3948.82     3511.74    426.53 o 
   0   3   7      286.88      290.81      9.07 o 
   1   3   7     2150.15     1929.72    170.65 o 
   2   3   7     1000.76      937.11     70.33 o 
   3   3   7      109.50       86.31     18.49 o 
   4   3   7      480.24      488.09     91.03 o 
   5   3   7      288.08      298.83     66.44 o 
   6   3   7       95.48       87.61     12.45 o 
   7   3   7      137.09      139.48     19.16 o 
   8   3   7        5.75        0.50     16.06 o 
  -6   4   7       62.27       62.46     24.36 o 
  -5   4   7       29.34       43.63     20.82 o 
  -4   4   7      504.61      569.85     38.09 o 
  -3   4   7        5.05        5.32     13.73 o 
  -2   4   7      371.58      407.73     28.79 o 
  -1   4   7     1346.73     1430.72     43.41 o 
   0   4   7      242.42      206.73      8.32 o 
   1   4   7     6843.74     7215.91    506.01 o 
   2   4   7       10.24       20.13      5.54 o 
   3   4   7     2362.83     1694.72     46.95 o 
   4   4   7      831.77      771.54    208.96 o 
   5   4   7       57.94       59.12     10.30 o 
   6   4   7      361.92      404.50     96.56 o 
   7   4   7        0.32        6.00      8.73 o 
   8   4   7        3.99        3.77      8.25 o 
  -6   5   7      120.84      130.67     30.56 o 
  -5   5   7        1.20       -8.86     18.60 o 
  -4   5   7        2.31       10.63     17.72 o 
  -3   5   7       57.55       83.72     20.82 o 
  -2   5   7       83.51       97.23     19.71 o 
  -1   5   7       85.79       90.58     17.05 o 
   0   5   7       34.81       32.11     11.74 o 
   1   5   7       41.39       41.21     14.73 o 
   2   5   7      239.24      268.75     60.24 o 
   3   5   7      440.72      384.51     94.24 o 
   4   5   7       40.36       30.79      9.19 o 
   5   5   7      182.74      161.93     53.15 o 
   6   5   7        1.23        5.98      8.64 o 
   7   5   7       40.96       64.92     19.27 o 
   8   5   7        2.95        6.05      9.45 o 
  -5   6   7        4.12       15.28     23.03 o 
  -4   6   7      429.87      459.78     40.53 o 
  -3   6   7      160.78      165.66     27.02 o 
  -2   6   7      704.37      707.61     40.75 o 
  -1   6   7      177.86      177.18     23.25 o 
   0   6   7      918.61      892.32     39.42 o 
   1   6   7      171.15      176.69     12.61 o 
   2   6   7     2111.11     2062.62    317.48 o 
   3   6   7      282.21      246.68     45.29 o 
   4   6   7      106.00       95.57     27.35 o 
   5   6   7      187.37      164.48     48.83 o 
   6   6   7       60.05       57.92     22.59 o 
   7   6   7       11.44       21.48     12.18 o 
  -4   7   7      201.59      193.79     32.78 o 
  -3   7   7       97.94       81.72     24.14 o 
  -2   7   7        0.93       -5.32     16.39 o 
  -1   7   7     1811.25     1692.06     58.69 o 
   0   7   7      175.60      158.13     21.93 o 
   1   7   7      924.57      786.68     38.76 o 
   2   7   7     1078.95     1068.27    133.99 o 
   3   7   7       45.21       44.82     11.07 o 
   4   7   7      841.54      787.46    214.28 o 
   5   7   7      351.93      307.58     99.55 o 
   6   7   7      315.45      339.35     89.92 o 
   7   7   7       32.79       49.96     10.64 o 
  -3   8   7      281.02      254.47     35.21 o 
  -2   8   7      129.22      160.57     28.13 o 
  -1   8   7      115.34      148.83     25.91 o 
   0   8   7        1.82       11.07     14.40 o 
   1   8   7        3.74        6.42     11.52 o 
   2   8   7        5.21       13.25      7.34 o 
   3   8   7       70.24       93.58     14.62 o 
   4   8   7        0.09        6.79      7.34 o 
   5   8   7        0.42       -4.23     10.52 o 
   6   8   7      172.47      160.90     50.16 o 
   7   8   7        1.98       12.92      7.13 o 
  -2   9   7       15.66       11.74     20.15 o 
  -1   9   7      156.75      152.15     27.24 o 
   0   9   7       31.69       22.59     17.05 o 
   1   9   7      650.79      541.50     38.31 o 
   2   9   7        4.88        3.10     10.19 o 
   3   9   7      427.24      390.90     63.45 o 
   4   9   7       57.57       37.20     18.71 o 
   5   9   7       85.10       71.25     27.91 o 
   6   9   7      126.97      114.32     48.39 o 
  -1  10   7      204.00      247.16     34.11 o 
   0  10   7      100.48       75.08     21.70 o 
   1  10   7       15.82       22.15     15.28 o 
   2  10   7      163.47      137.09     22.81 o 
   3  10   7      271.91      213.50     26.13 o 
   4  10   7       31.37       40.24      9.38 o 
   5  10   7       94.84       83.65     31.12 o 
   2  11   7        9.94        7.31     11.96 o 
  -1  -9   8        9.19        9.08     19.27 o 
  -4  -8   8        8.04       22.75     10.85 o 
  -3  -8   8       38.22       46.34     12.70 o 
  -2  -8   8        1.12        1.33     17.72 o 
  -1  -8   8        9.07        5.54     16.39 o 
   0  -8   8       60.32       60.46     23.25 o 
   1  -8   8        0.15      -10.85     19.05 o 
   2  -8   8       73.21       89.48     26.58 o 
  -5  -7   8       81.80       94.55     12.39 o 
  -4  -7   8      450.35      516.35     29.15 o 
  -3  -7   8      441.20      475.37     24.81 o 
  -2  -7   8      240.62      266.21     31.23 o 
  -1  -7   8      628.59      639.62     42.97 o 
   0  -7   8       17.49       24.58     18.60 o 
   1  -7   8      456.42      412.16     38.09 o 
   2  -7   8      313.05      245.39     31.89 o 
   3  -7   8       64.03       54.70     22.15 o 
  -6  -6   8       11.39       17.66     11.85 o 
  -5  -6   8       43.10       60.85     12.66 o 
  -4  -6   8      663.38      621.05     49.61 o 
  -3  -6   8       57.17       79.16     13.05 o 
  -2  -6   8     1383.15     1340.43     62.46 o 
  -1  -6   8      770.78      778.48     43.19 o 
   0  -6   8      462.30      473.73     36.76 o 
   1  -6   8     1058.38      981.57     47.84 o 
   2  -6   8       29.80       29.01     18.83 o 
   3  -6   8      498.97      467.53     38.54 o 
   4  -6   8       58.86       56.65     15.50 o 
  -6  -5   8       61.98       76.24     13.00 o 
  -5  -5   8        6.76       14.66      8.77 o 
  -4  -5   8       22.05       23.01      9.92 o 
  -3  -5   8       43.81       45.03     10.48 o 
  -2  -5   8        8.52       12.04      8.30 o 
  -1  -5   8        0.10       12.85     12.85 o 
   0  -5   8       37.93       46.51     16.17 o 
   1  -5   8       64.29       65.56     18.60 o 
   2  -5   8        2.10       32.56     17.27 o 
   3  -5   8       63.93       80.29     14.24 o 
   4  -5   8        2.45        7.09     11.96 o 
   5  -5   8        6.51       22.47     13.85 o 
  -7  -4   8       21.44       22.37     14.17 o 
  -6  -4   8        8.15       19.93     13.51 o 
  -5  -4   8       96.69      108.62     13.70 o 
  -4  -4   8      187.54      171.71     15.18 o 
  -3  -4   8      433.45      410.83     34.77 o 
  -2  -4   8     1060.62     1058.26     94.02 o 
  -1  -4   8     1371.77     1329.51    110.18 o 
   0  -4   8      872.14      784.90     37.87 o 
   1  -4   8      220.06      223.27     18.94 o 
   2  -4   8     1164.32     1071.46     74.75 o 
   3  -4   8       89.28       97.34     13.37 o 
   4  -4   8      337.64      298.03     31.89 o 
   5  -4   8      152.35      113.17     23.70 o 
   6  -4   8        5.61       -2.17     12.44 o 
  -7  -3   8       86.55       90.14     21.04 o 
  -6  -3   8      233.49      222.58     25.91 o 
  -5  -3   8        7.84       19.69      8.21 o 
  -4  -3   8     1247.34     1135.52     31.04 o 
  -3  -3   8      565.83      506.79     20.98 o 
  -2  -3   8      400.15      404.07     31.23 o 
  -1  -3   8     3783.77     3084.41     45.81 o 
   0  -3   8      385.66      367.44     17.93 o 
   1  -3   8     1909.49     1935.15    129.89 o 
   2  -3   8     1882.54     1690.34    124.69 o 
   3  -3   8       39.15       36.71      9.47 o 
   4  -3   8      594.82      508.19     46.73 o 
   5  -3   8       79.60       70.66     13.23 o 
   6  -3   8       66.13       61.26     13.44 o 
  -7  -2   8      213.14      205.31     27.24 o 
  -6  -2   8       65.69       71.98     18.16 o 
  -5  -2   8      156.92      130.01     20.38 o 
  -4  -2   8       84.15       76.91     10.28 o 
  -3  -2   8      178.09      156.92     12.60 o 
  -2  -2   8      494.01      421.48     30.78 o 
  -1  -2   8      128.60      112.70     16.28 o 
   0  -2   8       62.37       68.86      7.63 o 
   1  -2   8       21.68       22.30      5.90 o 
   2  -2   8      404.67      372.28     32.34 o 
   3  -2   8       94.03       93.64     11.11 o 
   4  -2   8       51.45       56.45     10.56 o 
   5  -2   8       18.22       28.68      9.87 o 
   6  -2   8       59.82       63.25     14.40 o 
   7  -2   8        1.52        2.59      9.83 o 
  -7  -1   8       61.05       50.94     17.94 o 
  -6  -1   8        0.08        0.66     10.85 o 
  -5  -1   8      120.28       92.13     18.38 o 
  -4  -1   8      366.57      332.21     26.58 o 
  -3  -1   8      235.91      191.09     12.62 o 
  -2  -1   8     1161.80      985.38     23.81 o 
  -1  -1   8      248.55      230.97     28.46 o 
   0  -1   8     1981.32     1781.90     59.60 o 
   1  -1   8     2708.25     2555.09     69.18 o 
   2  -1   8      740.48      620.40     19.96 o 
   3  -1   8     2391.10     2047.84    104.98 o 
   4  -1   8       45.68       41.85      9.31 o 
   5  -1   8      342.60      333.47     20.36 o 
   6  -1   8      106.45       96.12     13.98 o 
   7  -1   8       35.19       14.01     10.15 o 
  -7   0   8       23.90       11.52     14.17 o 
  -6   0   8      777.39      706.28     42.30 o 
  -5   0   8       61.37       39.20     14.62 o 
  -4   0   8      585.88      589.56     33.00 o 
  -3   0   8     1020.29      899.07     22.26 o 
  -2   0   8      408.44      358.68     21.90 o 
  -1   0   8     2197.42     1666.77    209.86 o 
   0   0   8     1886.81     1485.35     67.04 o 
   1   0   8      148.12      126.45      7.48 o 
   2   0   8      253.45      193.38     11.96 o 
   3   0   8     1041.97      916.72     31.67 o 
   4   0   8      166.58      162.98     25.36 o 
   5   0   8      609.64      598.15     27.91 o 
   6   0   8        0.39       -1.94      8.05 o 
   7   0   8      142.70      148.08     16.84 o 
  -7   1   8       12.86        9.30     13.07 o 
  -6   1   8      175.44      145.73     23.25 o 
  -5   1   8      111.12       99.88     19.05 o 
  -4   1   8      646.68      841.05    183.27 o 
  -3   1   8       83.01       83.87      9.87 o 
  -2   1   8     1248.23     1269.33    104.39 o 
  -1   1   8      288.97      235.33     26.44 o 
   0   1   8       17.72       17.61      3.69 o 
   1   1   8      444.25      379.13     11.28 o 
   2   1   8       74.53       64.68      7.97 o 
   3   1   8       41.21       38.97      7.18 o 
   4   1   8       42.73       45.87      8.95 o 
   5   1   8       65.50       63.29     11.01 o 
   6   1   8        0.35        5.44      8.25 o 
   7   1   8       76.86       84.21     14.09 o 
  -6   2   8      102.52       51.60     18.16 o 
  -5   2   8      154.46      132.22     21.04 o 
  -4   2   8      213.74      188.22     21.26 o 
  -3   2   8      391.23      435.89     80.40 o 
  -2   2   8       36.70       74.64     12.85 o 
  -1   2   8      475.99      413.52     51.15 o 
   0   2   8        4.14        4.52      2.77 o 
   1   2   8     1522.39     1399.56     52.01 o 
   2   2   8      213.16      243.93     18.60 o 
   3   2   8      393.18      356.77     62.34 o 
   4   2   8      670.29      637.83    104.98 o 
   5   2   8        2.37        2.55      7.18 o 
   6   2   8      363.87      366.63     40.09 o 
   7   2   8       38.96       41.73     10.93 o 
   8   2   8        1.01        1.94      8.28 o 
  -5   3   8     1446.68     1655.30     58.69 o 
  -4   3   8      133.04      129.78     22.15 o 
  -3   3   8     1827.09     2149.85     56.70 o 
  -2   3   8     2265.44     2321.02    230.89 o 
  -1   3   8       66.03       68.92      8.53 o 
   0   3   8     2331.50     2036.08     58.76 o 
   1   3   8      484.86      425.35     31.30 o 
   2   3   8      162.86      124.96      9.46 o 
   3   3   8      895.03      927.51    186.48 o 
   4   3   8       83.71      103.74     24.58 o 
   5   3   8      299.00      324.49     71.09 o 
   6   3   8      219.90      238.98     37.76 o 
   7   3   8        3.14        4.21      8.71 o 
   8   3   8      227.00      247.58     47.51 o 
  -6   4   8       11.70       11.07     21.04 o 
  -5   4   8        6.11       11.30     18.38 o 
  -4   4   8       28.02       29.68     18.38 o 
  -3   4   8      289.68      375.40     31.01 o 
  -2   4   8      168.58      203.09     23.03 o 
  -1   4   8      965.96     1102.57     55.59 o 
   0   4   8      289.61      268.53      9.75 o 
   1   4   8      313.99      273.46     19.51 o 
   2   4   8     1169.01     1090.39    172.20 o 
   3   4   8        2.38        3.86      5.36 o 
   4   4   8      385.31      381.83    100.44 o 
   5   4   8       17.47       18.31      7.87 o 
   6   4   8       32.27       29.87     16.50 o 
   7   4   8        1.57       -1.26      7.38 o 
   8   4   8        0.00        4.05     12.18 o 
  -5   5   8       57.66       51.60     24.14 o 
  -4   5   8      117.71      119.82     25.03 o 
  -3   5   8      747.58      727.76     42.08 o 
  -2   5   8      374.49      377.17     30.56 o 
  -1   5   8      214.35      236.31     24.58 o 
   0   5   8        5.97        5.52      4.71 o 
   1   5   8        9.09       15.22      5.78 o 
   2   5   8      231.21      231.22     53.82 o 
   3   5   8       33.89       38.10      8.13 o 
   4   5   8      579.61      559.37    114.94 o 
   5   5   8      114.45      118.24     20.26 o 
   6   5   8       75.26       83.09     20.38 o 
   7   5   8      148.65      138.56     34.00 o 
  -5   6   8       70.67       71.09     26.36 o 
  -4   6   8      320.91      303.86     36.76 o 
  -3   6   8       30.44       36.54     20.38 o 
  -2   6   8      787.23      868.62     44.96 o 
  -1   6   8      642.15      746.59     39.87 o 
   0   6   8      485.70      508.95     32.56 o 
   1   6   8     1290.25     1166.06     44.29 o 
   2   6   8       39.79       40.34      8.86 o 
   3   6   8      315.11      278.33     52.27 o 
   4   6   8      308.05      307.13     57.36 o 
   5   6   8       36.47       35.58     11.52 o 
   6   6   8       37.33       48.72     13.73 o 
   7   6   8       13.95       15.90      7.75 o 
  -4   7   8       36.58       50.27     25.47 o 
  -3   7   8      144.15      165.44     29.90 o 
  -2   7   8      106.82      127.35     25.25 o 
  -1   7   8       22.02       24.81     16.83 o 
   0   7   8      580.56      570.30     36.99 o 
   1   7   8     1161.06     1041.37     44.96 o 
   2   7   8      989.55      952.04     85.60 o 
   3   7   8      563.38      489.54     81.95 o 
   4   7   8       63.45       62.71     15.84 o 
   5   7   8       97.02       83.74     16.50 o 
   6   7   8        0.10        2.97      6.25 o 
   7   7   8       23.96       17.72     10.19 o 
  -3   8   8      318.48      223.25     34.55 o 
  -2   8   8       23.86       20.60     19.93 o 
  -1   8   8       19.67        1.33     15.72 o 
   0   8   8      328.65      284.82     30.56 o 
   1   8   8        2.35       10.19     13.29 o 
   2   8   8      597.74      499.42     34.33 o 
   3   8   8        4.60        3.79      7.18 o 
   4   8   8        0.05       -1.88      6.10 o 
   5   8   8       24.32       23.08      8.40 o 
   6   8   8      142.71      150.67     49.17 o 
  -2   9   8        0.62       20.60     20.82 o 
  -1   9   8      469.40      435.20     39.64 o 
   0   9   8      110.79      113.39     23.70 o 
   1   9   8      218.33      224.57     28.57 o 
   2   9   8      589.67      493.67     36.54 o 
   3   9   8       18.61       11.74     12.40 o 
   4   9   8      399.74      340.27     92.47 o 
   5   9   8       11.31        5.81      6.75 o 
   6   9   8      180.97      134.17     49.06 o 
  -1  10   8       60.01       77.96     25.03 o 
   0  10   8       43.60       46.29     19.71 o 
   1  10   8      250.49      272.86     31.01 o 
   2  10   8        1.90       -4.43     11.52 o 
   3  10   8       66.08       83.50     18.60 o 
   4  10   8       92.03       92.39     28.35 o 
   5  10   8       13.71       -0.16     10.85 o 
  -3  -8   9       36.13       61.79     21.04 o 
  -2  -8   9       43.53       51.82     21.93 o 
  -1  -8   9       16.25        5.09     18.38 o 
   0  -8   9        4.69        0.89     19.05 o 
   1  -8   9      218.11      236.98     34.33 o 
  -4  -7   9       15.92        9.82      7.60 o 
  -3  -7   9      259.59      254.11     19.19 o 
  -2  -7   9      479.47      407.73     36.10 o 
  -1  -7   9       68.50       61.13     21.93 o 
   0  -7   9      484.99      469.52     39.42 o 
   1  -7   9       70.97       66.89     23.03 o 
   2  -7   9      147.99      136.87     28.57 o 
  -5  -6   9      199.92      207.70     30.45 o 
  -4  -6   9       64.73       72.23     13.67 o 
  -3  -6   9      244.02      241.91     19.57 o 
  -2  -6   9       16.30       21.72      9.26 o 
  -1  -6   9      110.79      126.02     23.48 o 
   0  -6   9      108.77      108.97     23.92 o 
   1  -6   9       35.97       36.99     19.93 o 
   2  -6   9       16.31       24.14     19.05 o 
   3  -6   9        2.17        9.97     18.38 o 
   4  -6   9       40.54       29.68     20.38 o 
  -6  -5   9      115.36      151.05     24.58 o 
  -5  -5   9        1.41       -0.40      7.98 o 
  -4  -5   9      334.50      345.01     62.90 o 
  -3  -5   9      273.53      245.87     26.02 o 
  -2  -5   9      615.59      610.69     56.37 o 
  -1  -5   9      278.29      240.08     26.58 o 
   0  -5   9       15.51       31.89     16.61 o 
   1  -5   9      199.77      152.82     25.03 o 
   2  -5   9       68.04       62.23     19.71 o 
   3  -5   9        3.42       -2.89     10.56 o 
   4  -5   9       70.03      102.36     16.75 o 
  -6  -4   9      159.60      133.99     22.81 o 
  -5  -4   9      117.46      102.12     13.49 o 
  -4  -4   9      706.23      662.08     56.59 o 
  -3  -4   9       93.47       94.96     12.68 o 
  -2  -4   9      473.72      432.81     35.77 o 
  -1  -4   9       37.73       50.92     10.62 o 
   0  -4   9       53.32       57.36     16.83 o 
   1  -4   9      930.87      850.02     42.52 o 
   2  -4   9        0.20       -0.70      7.07 o 
   3  -4   9      514.42      486.41     23.82 o 
   4  -4   9      138.55      131.53     27.24 o 
   5  -4   9       10.51        4.21     17.72 o 
  -6  -3   9        2.59       13.07     13.07 o 
  -5  -3   9       48.71       48.06     15.95 o 
  -4  -3   9      196.16      204.36     15.87 o 
  -3  -3   9      108.68       96.15     11.82 o 
  -2  -3   9     1095.99      972.55    103.43 o 
  -1  -3   9       91.48       86.10     18.05 o 
   0  -3   9     2043.48     1791.73    134.21 o 
   1  -3   9      515.87      539.49     19.85 o 
   2  -3   9      718.21      666.17     23.88 o 
   3  -3   9      275.55      296.76     19.15 o 
   4  -3   9       14.60       10.01      8.88 o 
   5  -3   9       27.51       31.02     11.00 o 
   6  -3   9        0.21       -0.55      9.01 o 
  -7  -2   9        0.64        8.64     13.29 o 
  -6  -2   9       12.30       21.48     14.17 o 
  -5  -2   9      162.18      149.72     22.15 o 
  -4  -2   9       17.73       20.44      7.50 o 
  -3  -2   9      858.82      769.72     24.62 o 
  -2  -2   9        7.78       25.32      7.28 o 
  -1  -2   9      648.23      515.95     95.01 o 
   0  -2   9      168.00      173.87      9.47 o 
   1  -2   9       72.72       65.18      8.72 o 
   2  -2   9     1157.55     1081.24     72.09 o 
   3  -2   9        1.14       12.08      7.65 o 
   4  -2   9       80.01       73.61     11.80 o 
   5  -2   9       73.75       73.62     13.00 o 
   6  -2   9       49.44       41.45     11.89 o 
  -7  -1   9        2.62        6.42     12.62 o 
  -6  -1   9      204.22      191.80     25.91 o 
  -5  -1   9      101.08       62.90     17.50 o 
  -4  -1   9      276.10      255.36     24.81 o 
  -3  -1   9     1153.21      925.56     25.26 o 
  -2  -1   9       25.13       18.52      6.11 o 
  -1  -1   9     4692.87     3993.89    536.30 o 
   0  -1   9       15.19       18.38      8.42 o 
   1  -1   9     2492.60     2112.19     28.34 o 
   2  -1   9     1067.15      888.70     24.78 o 
   3  -1   9      107.82       94.30     11.07 o 
   4  -1   9      961.31      847.23     81.50 o 
   5  -1   9       67.99       65.46     12.37 o 
   6  -1   9      255.25      228.45     22.48 o 
   7  -1   9       11.51        5.05      9.99 o 
  -6   0   9        1.82       -0.89     11.52 o 
  -5   0   9       86.98       74.42     17.94 o 
  -4   0   9      272.60      248.05     24.81 o 
  -3   0   9      137.13      128.23     17.72 o 
  -2   0   9       69.19       51.95      7.33 o 
  -1   0   9      358.04      300.32     19.37 o 
   0   0   9      167.43      191.57      9.28 o 
   1   0   9     1287.17     1005.50     19.23 o 
   2   0   9      356.54      327.21     15.60 o 
   3   0   9      550.28      435.84     56.48 o 
   4   0   9       68.02       71.89     11.02 o 
   5   0   9       53.22       52.24     11.07 o 
   6   0   9       47.04       43.01     11.50 o 
   7   0   9       14.68        9.53      9.66 o 
  -6   1   9      219.07      210.40     27.46 o 
  -5   1   9      162.34      108.74     20.15 o 
  -4   1   9      110.95      116.72     18.83 o 
  -3   1   9        4.25        4.51      6.10 o 
  -2   1   9      180.88      192.59     18.49 o 
  -1   1   9       92.21       95.25     12.00 o 
   0   1   9      910.91      900.26     24.01 o 
   1   1   9      143.64      128.66      8.07 o 
   2   1   9      350.42      302.95     19.38 o 
   3   1   9       76.89       75.73     11.41 o 
   4   1   9       84.97       77.65     11.02 o 
   5   1   9       40.81       35.34      9.68 o 
   6   1   9       53.45       46.93     11.59 o 
   7   1   9        8.59        5.85      8.11 o 
  -6   2   9       61.83       63.56     19.05 o 
  -5   2   9       97.26      106.53     19.93 o 
  -4   2   9       67.37       57.84     11.16 o 
  -3   2   9       45.24       50.00      9.52 o 
  -2   2   9     1013.71      976.82    116.94 o 
  -1   2   9      765.28      667.79     46.19 o 
   0   2   9     1908.43     1777.44     24.61 o 
   1   2   9       56.23       55.04      5.70 o 
   2   2   9     2881.24     2713.92    212.61 o 
   3   2   9     1297.05     1143.78    157.58 o 
   4   2   9     1728.43     1661.45    226.01 o 
   5   2   9      419.68      439.27     51.60 o 
   6   2   9       42.26       52.44     11.65 o 
   7   2   9       80.36       76.73     14.95 o 
  -6   3   9      220.22      161.45     25.69 o 
  -5   3   9       18.96       29.83     11.76 o 
  -4   3   9      813.28      970.01    141.85 o 
  -3   3   9     1043.75     1019.19    110.29 o 
  -2   3   9      957.97      930.02    189.25 o 
  -1   3   9     1741.69     1624.00     38.43 o 
   0   3   9        0.44        3.27      3.23 o 
   1   3   9      363.94      366.20     32.02 o 
   2   3   9      220.86      185.40     19.84 o 
   3   3   9        5.10        9.01      6.23 o 
   4   3   9      266.19      271.81     77.52 o 
   5   3   9       61.08       66.80     17.50 o 
   6   3   9       77.74       96.97     13.78 o 
   7   3   9       74.23       81.82     22.92 o 
  -5   4   9       36.66       69.54     23.03 o 
  -4   4   9        1.95       21.93     17.50 o 
  -3   4   9      309.85      308.96     29.90 o 
  -2   4   9       16.25        8.85      7.13 o 
  -1   4   9     1845.30     1588.50     68.10 o 
   0   4   9      249.09      228.07     13.09 o 
   1   4   9     1084.19     1028.43     72.64 o 
   2   4   9      223.31      224.64     45.07 o 
   3   4   9      275.40      277.22     30.01 o 
   4   4   9      306.34      311.88     80.17 o 
   5   4   9       25.77       32.84      9.38 o 
   6   4   9       37.19       48.79     11.17 o 
   7   4   9        0.30       -2.46      7.91 o 
  -5   5   9      292.03      318.70     38.09 o 
  -4   5   9        1.74       -3.77     17.72 o 
  -3   5   9      186.65      205.97     27.24 o 
  -2   5   9      265.02      269.53     28.79 o 
  -1   5   9        9.99        5.90      6.06 o 
   0   5   9      423.38      389.65     30.34 o 
   1   5   9      313.55      348.31     25.80 o 
   2   5   9        4.88        3.79      5.90 o 
   3   5   9     1240.24     1311.91    256.80 o 
   4   5   9        7.24        7.60      7.12 o 
   5   5   9      419.57      434.67    127.57 o 
   6   5   9      197.07      230.73     59.24 o 
   7   5   9       32.83       35.42     17.27 o 
  -4   6   9       57.86       61.79     24.36 o 
  -3   6   9      888.97     1019.44     51.60 o 
  -2   6   9       27.32       50.50     18.83 o 
  -1   6   9      413.86      432.54     33.89 o 
   0   6   9      156.62      185.60     23.48 o 
   1   6   9      115.63      107.86     18.38 o 
   2   6   9      420.61      428.05     53.82 o 
   3   6   9       19.17       15.59      7.77 o 
   4   6   9       41.76       34.60      9.37 o 
   5   6   9       18.29       21.92     15.72 o 
   6   6   9       75.96      105.26     29.12 o 
   7   6   9       53.41       50.42     11.67 o 
  -4   7   9       22.40       10.19     21.93 o 
  -3   7   9       45.73       52.27     23.03 o 
  -2   7   9       19.75       16.61     18.60 o 
  -1   7   9      210.22      256.02     30.12 o 
   0   7   9      448.17      393.34     32.78 o 
   1   7   9      102.50      115.17     20.15 o 
   2   7   9      294.24      267.16     44.52 o 
   3   7   9       37.74       31.53      9.00 o 
   4   7   9       39.13       35.19      9.52 o 
   5   7   9       45.07       57.58     10.96 o 
   6   7   9        0.05       -4.94      6.08 o 
   7   7   9       40.59       50.92     21.04 o 
  -3   8   9       48.15       31.67     23.25 o 
  -2   8   9      648.33      589.56     45.40 o 
  -1   8   9      147.13       95.01     24.81 o 
   0   8   9      308.92      343.28     33.00 o 
   1   8   9      244.01      191.57     26.13 o 
   2   8   9        7.61        9.08     12.40 o 
   3   8   9      212.62      183.44     39.64 o 
   4   8   9      251.20      247.75     68.32 o 
   5   8   9        7.36        9.40      7.76 o 
   6   8   9       57.81       68.85     29.35 o 
  -2   9   9      177.59      170.76     32.11 o 
  -1   9   9        1.12       -1.77     15.72 o 
   0   9   9      599.60      539.29     41.19 o 
   1   9   9        8.89        3.54     13.29 o 
   2   9   9      472.57      386.91     34.11 o 
   3   9   9        2.48        4.21     10.19 o 
   4   9   9        0.11       -1.85      7.16 o 
   5   9   9       46.04       53.44     14.84 o 
   0  10   9       23.63        5.32     16.83 o 
   1  10   9        2.66        5.98     14.17 o 
   2  10   9       46.32       57.36     19.05 o 
   3  10   9        7.90        2.44     10.63 o 
   4  10   9       76.68       55.59     16.39 o 
  -1  -8  10      334.35      346.83     38.09 o 
  -4  -7  10      206.44      213.26     21.50 o 
  -3  -7  10       16.95        8.19     15.06 o 
  -2  -7  10      124.68      128.45     25.69 o 
  -1  -7  10       92.81      113.39     25.25 o 
   0  -7  10       25.22       19.27     19.93 o 
   1  -7  10      109.84      102.32     26.58 o 
   2  -7  10       76.44       56.70     24.14 o 
  -5  -6  10        0.07        6.02      9.29 o 
  -4  -6  10       38.10       39.63     12.14 o 
  -3  -6  10        4.81        3.83     10.85 o 
  -2  -6  10       43.42       23.92     16.61 o 
  -1  -6  10      246.02      245.39     30.12 o 
   0  -6  10       99.99      106.09     24.81 o 
   1  -6  10      295.76      252.04     31.89 o 
   2  -6  10        6.39       18.60     20.15 o 
   3  -6  10       95.91       65.78     24.81 o 
  -5  -5  10      140.49      127.63     16.28 o 
  -4  -5  10        6.19       11.76      9.24 o 
  -3  -5  10      475.21      471.25     60.57 o 
  -2  -5  10      460.89      421.53     46.18 o 
  -1  -5  10        4.27       25.69     16.39 o 
   0  -5  10      898.44      826.98     45.40 o 
   1  -5  10      500.85      388.91     35.44 o 
   2  -5  10      241.39      217.93     29.90 o 
   3  -5  10      563.36      560.33     41.42 o 
   4  -5  10        0.01        8.64     18.83 o 
  -6  -4  10      195.39      211.51     28.13 o 
  -5  -4  10       77.17       71.11     12.52 o 
  -4  -4  10      210.92      190.72     31.01 o 
  -3  -4  10      228.19      208.30     37.21 o 
  -2  -4  10        1.12       -1.70      7.28 o 
  -1  -4  10      400.67      369.84     34.11 o 
   0  -4  10       68.09       73.31     19.05 o 
   1  -4  10      171.93      151.49     24.58 o 
   2  -4  10       32.57       45.40     18.60 o 
   3  -4  10        9.26       14.82     10.07 o 
   4  -4  10       15.28       24.28     10.78 o 
   5  -4  10       70.04       74.64     23.25 o 
  -6  -3  10        4.09        5.09     12.62 o 
  -5  -3  10        0.36        2.88     10.85 o 
  -4  -3  10        8.43       14.30      9.74 o 
  -3  -3  10       10.24       14.41      7.76 o 
  -2  -3  10       18.79       16.61      8.04 o 
  -1  -3  10        3.72        8.71      7.71 o 
   0  -3  10      480.23      491.62     23.14 o 
   1  -3  10       21.55       24.81     15.28 o 
   2  -3  10      214.68      227.93     16.49 o 
   3  -3  10       12.95       24.79      9.49 o 
   4  -3  10      107.20      120.22     15.05 o 
   5  -3  10        0.14        2.17      9.21 o 
  -6  -2  10       69.82       66.22     19.05 o 
  -5  -2  10      455.10      451.81     34.99 o 
  -4  -2  10      417.74      338.63     29.23 o 
  -3  -2  10       87.63      101.46     23.92 o 
  -2  -2  10     1697.58     1341.62    299.21 o 
  -1  -2  10      382.49      317.96     63.45 o 
   0  -2  10     1193.71     1169.58     30.85 o 
   1  -2  10     1421.23     1414.61     30.49 o 
   2  -2  10       62.13       64.68     10.12 o 
   3  -2  10      440.44      418.44     21.25 o 
   4  -2  10      384.56      365.01     26.47 o 
   5  -2  10       18.70       16.32      9.83 o 
   6  -2  10      175.39      167.42     18.40 o 
  -6  -1  10        2.53       -0.89     12.62 o 
  -5  -1  10      789.25      731.97     42.52 o 
  -4  -1  10       43.88       31.45     13.95 o 
  -3  -1  10     1122.99     1005.27     42.97 o 
  -2  -1  10      432.73      278.69     74.30 o 
  -1  -1  10      267.61      218.18     43.41 o 
   0  -1  10     1368.63     1267.08     41.44 o 
   1  -1  10       57.01       68.39      7.33 o 
   2  -1  10      757.81      717.79     36.54 o 
   3  -1  10      138.11      114.23     12.64 o 
   4  -1  10        1.54        7.13      7.34 o 
   5  -1  10       71.85       67.03     12.67 o 
   6  -1  10       17.23       23.22     10.46 o 
  -6   0  10       43.60       33.44     16.83 o 
  -5   0  10      296.74      196.89     25.69 o 
  -4   0  10      146.92      167.88     22.37 o 
  -3   0  10      321.85      250.49     23.70 o 
  -2   0  10       94.21       68.82      9.41 o 
  -1   0  10        2.27        4.03      3.84 o 
   0   0  10      135.35      138.84      8.95 o 
   1   0  10        8.11       10.48      4.42 o 
   2   0  10      207.26      214.50     13.96 o 
   3   0  10       34.12       44.00      8.98 o 
   4   0  10       16.48       24.47      9.11 o 
   5   0  10      213.16      191.12     16.97 o 
   6   0  10        1.93        8.29      9.05 o 
   7   0  10       70.19       68.72     13.87 o 
  -6   1  10       80.60       62.46     19.71 o 
  -5   1  10       67.80       44.52     16.17 o 
  -4   1  10      424.22      375.18     30.34 o 
  -3   1  10     1251.51     1079.69     44.29 o 
  -2   1  10     1127.61     1069.78     57.58 o 
  -1   1  10     1971.55     1671.22    129.41 o 
   0   1  10       49.81       44.41      5.86 o 
   1   1  10     1047.60      917.06     35.38 o 
   2   1  10      804.00      732.53     22.78 o 
   3   1  10      202.67      172.51     26.58 o 
   4   1  10      274.02      256.46     40.31 o 
   5   1  10       12.29       12.14      8.40 o 
   6   1  10        2.22        1.46      8.15 o 
   7   1  10       27.19       35.92     11.59 o 
  -6   2  10       32.88       18.60     14.62 o 
  -5   2  10       60.18       72.64     18.60 o 
  -4   2  10      187.56      154.37     22.15 o 
  -3   2  10      125.88      145.37     22.92 o 
  -2   2  10      294.85      300.80     30.56 o 
  -1   2  10      572.85      532.70     28.46 o 
   0   2  10     1088.28      953.51     23.48 o 
   1   2  10     1892.66     1702.34     25.14 o 
   2   2  10      199.19      192.18     11.47 o 
   3   2  10      666.31      659.03     38.87 o 
   4   2  10       71.61       71.03     23.92 o 
   5   2  10       77.26       71.34     11.97 o 
   6   2  10      134.68      148.34     39.75 o 
   7   2  10       13.14        8.72      8.72 o 
  -6   3  10       76.11       62.90     19.49 o 
  -5   3  10       33.30       31.67     14.62 o 
  -4   3  10      129.11      124.86     15.15 o 
  -3   3  10       22.04       30.42     10.85 o 
  -2   3  10      261.33      237.11     15.83 o 
  -1   3  10      106.93      149.68     12.26 o 
   0   3  10       78.37       81.27      6.98 o 
   1   3  10      227.69      180.94      9.51 o 
   2   3  10       26.26       26.04      7.41 o 
   3   3  10       22.18       26.49     13.73 o 
   4   3  10       34.67       56.82     25.25 o 
   5   3  10       19.35       30.37      9.38 o 
   6   3  10        5.75        9.77      8.97 o 
   7   3  10        4.12        4.70      8.28 o 
  -5   4  10      165.52      115.60     20.93 o 
  -4   4  10        3.49        6.13      9.42 o 
  -3   4  10      982.13      805.94    140.19 o 
  -2   4  10      107.34      103.13     12.33 o 
  -1   4  10     1554.44     1503.41     33.13 o 
   0   4  10     1370.72     1288.34     28.77 o 
   1   4  10       32.62       32.81      8.53 o 
   2   4  10     2459.89     2545.35    302.75 o 
   3   4  10      114.44      131.51     26.36 o 
   4   4  10      198.87      222.73     45.62 o 
   5   4  10      114.50      114.90     26.24 o 
   6   4  10       16.22       15.49      9.22 o 
   7   4  10       35.17       36.41     13.84 o 
  -5   5  10       19.96       22.15     12.16 o 
  -4   5  10       77.87       78.59     23.14 o 
  -3   5  10        8.50       11.00      9.41 o 
  -2   5  10       28.62       47.93     10.45 o 
  -1   5  10      318.66      365.53     18.83 o 
   0   5  10      160.48      126.02     19.27 o 
   1   5  10      267.16      244.73     24.14 o 
   2   5  10      820.65      881.51    143.74 o 
   3   5  10       59.38       66.94     10.78 o 
   4   5  10      641.89      639.89    154.48 o 
   5   5  10        0.21       -0.12      7.33 o 
   6   5  10      294.61      337.48     92.69 o 
   7   5  10        6.68        4.90      8.21 o 
  -4   6  10       36.07       45.62     22.81 o 
  -3   6  10       94.57       75.52     23.70 o 
  -2   6  10        2.74        1.99     16.17 o 
  -1   6  10      233.40      219.48     27.02 o 
   0   6  10       14.51        8.64     13.51 o 
   1   6  10      227.56      193.57     23.70 o 
   2   6  10        1.33       -5.27      8.19 o 
   3   6  10       37.35       39.22      9.49 o 
   4   6  10        0.67       -1.34      7.37 o 
   5   6  10        0.56       -3.50      6.71 o 
   6   6  10        0.42        9.01     10.85 o 
   7   6  10        1.78       -0.02      8.05 o 
  -3   7  10       25.96       22.81     20.82 o 
  -2   7  10      327.92      279.72     34.11 o 
  -1   7  10       21.46       38.54     19.27 o 
   0   7  10      348.34      357.46     32.78 o 
   1   7  10      202.37      203.09     25.69 o 
   2   7  10       10.92        4.21     11.52 o 
   3   7  10      582.48      638.59    106.64 o 
   4   7  10       10.63       12.08      8.23 o 
   5   7  10      131.89      182.19     39.31 o 
   6   7  10       26.63       28.42     16.94 o 
  -2   8  10       28.23       37.65     22.59 o 
  -1   8  10       70.15       87.70     24.58 o 
   0   8  10      182.42      183.82     27.91 o 
   1   8  10       18.95       19.49     15.72 o 
   2   8  10      250.15      245.39     28.79 o 
   3   8  10      122.15       94.79     19.49 o 
   4   8  10      152.49      113.84     20.15 o 
   5   8  10      232.99      285.89     91.36 o 
   6   8  10        0.39       -2.07     10.08 o 
  -1   9  10        6.73        1.77     18.60 o 
   0   9  10      126.25      132.22     25.91 o 
   1   9  10       17.18       15.06     17.05 o 
   2   9  10       17.25       12.40     13.73 o 
   3   9  10       15.40       12.18     13.07 o 
   4   9  10       17.81       24.42      9.31 o 
   5   9  10       16.58       24.13      8.62 o 
   1  10  10       53.65       39.64     19.93 o 
   2  10  10      243.66      212.84     29.23 o 
   3  10  10       61.39       53.38     18.83 o 
  -2  -7  11        2.70       -0.89     14.17 o 
  -1  -7  11       25.85        8.42     18.16 o 
   0  -7  11        1.80        5.09     19.93 o 
   1  -7  11       19.34       29.23     21.70 o 
  -4  -6  11        8.86       17.28      9.87 o 
  -3  -6  11      451.79      431.52    103.76 o 
  -2  -6  11       14.57        8.42     16.17 o 
  -1  -6  11      470.22      430.99     38.31 o 
   0  -6  11      203.89      191.13     29.68 o 
   1  -6  11       55.07       52.71     23.25 o 
   2  -6  11      401.77      390.46     38.98 o 
  -5  -5  11       50.28       70.11     12.93 o 
  -4  -5  11       75.08       79.94     30.90 o 
  -3  -5  11      122.96      128.68     23.92 o 
  -2  -5  11       42.72       42.55     15.72 o 
  -1  -5  11      786.98      609.05     40.31 o 
   0  -5  11       20.80       21.70     18.38 o 
   1  -5  11      346.23      338.19     34.99 o 
   2  -5  11      150.54      171.20     28.57 o 
   3  -5  11        9.25       21.70     20.38 o 
  -5  -4  11       34.14       45.18     17.50 o 
  -4  -4  11        7.63       19.67      8.80 o 
  -3  -4  11       27.61       34.51     10.11 o 
  -2  -4  11       56.20       50.12     14.62 o 
  -1  -4  11      122.48      122.01     15.25 o 
   0  -4  11      636.76      613.93     39.42 o 
   1  -4  11       38.07       61.13     20.60 o 
   2  -4  11      166.66      179.39     27.24 o 
   3  -4  11       13.82       26.80     19.93 o 
   4  -4  11        0.73       -1.46      8.88 o 
  -5  -3  11       88.13       91.03     21.26 o 
  -4  -3  11       53.14       49.61     10.69 o 
  -3  -3  11       72.62       85.71     18.05 o 
  -2  -3  11      444.66      369.60     96.78 o 
  -1  -3  11        1.90        8.34      8.09 o 
   0  -3  11      451.14      443.18     30.12 o 
   1  -3  11       79.65       73.53     19.71 o 
   2  -3  11        9.72        3.32     15.28 o 
   3  -3  11      273.69      261.07     19.15 o 
   4  -3  11        5.10       -2.52     10.63 o 
   5  -3  11      113.31      122.99     16.96 o 
  -6  -2  11      191.19      208.85     28.57 o 
  -5  -2  11        1.26       -5.54     11.07 o 
  -4  -2  11      131.49      167.21     23.70 o 
  -3  -2  11      393.82      304.30     50.94 o 
  -2  -2  11        8.17        0.69     17.05 o 
  -1  -2  11      295.87      317.55     18.71 o 
   0  -2  11      637.68      562.66     23.95 o 
   1  -2  11        8.76       30.12     15.95 o 
   2  -2  11     1040.02     1054.14     62.46 o 
   3  -2  11      239.85      255.73     35.55 o 
   4  -2  11      567.00      554.42     26.27 o 
   5  -2  11      141.94      154.92     18.83 o 
  -6  -1  11       21.59       16.17     14.17 o 
  -5  -1  11       16.30       10.85     13.73 o 
  -4  -1  11       91.17       97.89     19.49 o 
  -3  -1  11       54.92       42.74     14.17 o 
  -2  -1  11      242.33      140.00     39.75 o 
  -1  -1  11        0.50        8.16      7.28 o 
   0  -1  11       62.51       66.40     10.64 o 
   1  -1  11       72.24       84.36     11.90 o 
   2  -1  11       12.01       10.24      6.90 o 
   3  -1  11       37.43       43.79      9.74 o 
   4  -1  11       31.90       38.63     10.75 o 
   5  -1  11       12.90       17.63      9.89 o 
   6  -1  11       10.88        6.72      9.79 o 
  -6   0  11        8.57       12.18     15.06 o 
  -5   0  11       47.13       58.25     18.38 o 
  -4   0  11      132.58      122.48     20.60 o 
  -3   0  11       70.93       55.59     15.50 o 
  -2   0  11      558.42      364.49    145.62 o 
  -1   0  11      307.98      239.20     25.36 o 
   0   0  11       38.56       63.85     10.87 o 
   1   0  11      769.32      739.97     18.84 o 
   2   0  11      116.03       96.08     11.17 o 
   3   0  11      634.21      584.79     23.71 o 
   4   0  11      294.89      278.38     18.87 o 
   5   0  11       77.75       82.77     13.53 o 
   6   0  11      157.76      159.84     17.78 o 
  -6   1  11       12.45        5.76     12.40 o 
  -5   1  11      777.45      737.95     44.07 o 
  -4   1  11        7.38       10.63     12.40 o 
  -3   1  11      690.56      650.25     36.10 o 
  -2   1  11      314.37      279.50     23.92 o 
  -1   1  11       50.11       61.17      7.11 o 
   0   1  11      953.16     1126.24     68.29 o 
   1   1  11       20.78       23.37      5.57 o 
   2   1  11      124.26      109.90     11.41 o 
   3   1  11      108.53      118.07     12.54 o 
   4   1  11      235.98      235.10     18.71 o 
   5   1  11      189.72      200.20     17.97 o 
   6   1  11      103.61      109.61     15.42 o 
  -5   2  11       43.78       42.52     15.72 o 
  -4   2  11        6.85        6.64     10.85 o 
  -3   2  11       63.59       80.62     17.05 o 
  -2   2  11        5.03        0.26      6.98 o 
  -1   2  11      169.33      159.65     12.83 o 
   0   2  11        0.16        0.16      4.04 o 
   1   2  11       34.55       36.59      5.87 o 
   2   2  11       93.51       78.19      9.08 o 
   3   2  11       40.06       49.62     11.30 o 
   4   2  11       31.68       22.77      8.57 o 
   5   2  11       21.07       25.73     10.00 o 
   6   2  11       25.74       13.88      9.87 o 
   7   2  11        3.26        1.16      7.66 o 
  -5   3  11       54.57       23.03     14.62 o 
  -4   3  11      346.56      291.90     28.57 o 
  -3   3  11       22.21       17.54      9.05 o 
  -2   3  11       98.21      101.55     12.35 o 
  -1   3  11      258.39      244.81     15.51 o 
   0   3  11      547.26      475.74     20.15 o 
   1   3  11       22.27       33.31      5.78 o 
   2   3  11      546.62      498.97     20.66 o 
   3   3  11       27.97       34.07     12.29 o 
   4   3  11      245.80      249.10     44.41 o 
   5   3  11      145.35      131.08     23.81 o 
   6   3  11       92.34       92.61     22.48 o 
   7   3  11      124.71      139.59     38.87 o 
  -5   4  11      115.10       90.80     20.82 o 
  -4   4  11      352.88      341.70     42.08 o 
  -3   4  11        4.50        6.10      8.73 o 
  -2   4  11     1498.46     1433.09     71.20 o 
  -1   4  11     1084.80     1012.56     28.75 o 
   0   4  11     2427.51     2351.49     40.26 o 
   1   4  11     1692.01     1780.52     99.00 o 
   2   4  11      342.40      349.39     34.00 o 
   3   4  11      464.24      489.46     78.07 o 
   4   4  11      126.72      137.31     16.50 o 
   5   4  11       51.88       61.46     25.69 o 
   6   4  11       29.66       47.24     11.39 o 
   7   4  11        1.95        4.11      7.86 o 
  -4   5  11        4.83        7.25     10.02 o 
  -3   5  11        6.66       13.75      9.32 o 
  -2   5  11       49.49       51.89     11.14 o 
  -1   5  11        1.30        1.67      6.41 o 
   0   5  11      210.81      200.21     24.58 o 
   1   5  11       21.09       29.68     13.07 o 
   2   5  11        8.32       12.85      7.52 o 
   3   5  11       22.32       30.86     13.18 o 
   4   5  11       16.42       12.04      8.34 o 
   5   5  11        0.63        2.13      6.98 o 
   6   5  11       28.55       30.20     13.62 o 
   7   5  11       10.04        7.29      8.89 o 
  -4   6  11       11.87       17.44     11.53 o 
  -3   6  11      391.42      325.84     46.84 o 
  -2   6  11       95.93       85.85     13.31 o 
  -1   6  11      285.68      255.14     29.01 o 
   0   6  11      192.39      174.74     24.58 o 
   1   6  11       55.34       63.12     17.72 o 
   2   6  11      170.74      168.98     22.59 o 
   3   6  11        8.18       15.28      8.57 o 
   4   6  11       10.74       17.86     16.72 o 
   5   6  11      146.73      170.52     43.74 o 
   6   6  11        3.85        2.84      7.98 o 
  -3   7  11       25.17       18.77     10.82 o 
  -2   7  11       13.06       15.06     18.60 o 
  -1   7  11      618.57      568.97     41.19 o 
   0   7  11       59.32       62.68     20.15 o 
   1   7  11      620.93      638.07     40.75 o 
   2   7  11      373.91      326.23     31.01 o 
   3   7  11      174.58      205.69     45.62 o 
   4   7  11      181.17      238.08     59.13 o 
   5   7  11        9.84       14.69      8.68 o 
   6   7  11       44.56       39.80     21.15 o 
  -2   8  11       27.28       51.60     23.70 o 
  -1   8  11        2.69       12.62     17.50 o 
   0   8  11        6.58       14.62     17.72 o 
   1   8  11       77.49       59.80     20.15 o 
   2   8  11        5.47       10.63     13.95 o 
   3   8  11      255.86      246.50     27.68 o 
   4   8  11        8.84        9.78      8.94 o 
   5   8  11       71.76       87.09     21.48 o 
  -1   9  11        7.98       26.36     21.26 o 
   0   9  11      119.65      115.39     26.58 o 
   1   9  11      238.38      203.53     29.68 o 
   2   9  11      105.80       81.72     21.26 o 
   3   9  11      261.55      255.58     29.01 o 
   4   9  11       37.10       46.29     15.28 o 
  -3  -6  12       28.51       33.15     18.60 o 
  -2  -6  12      344.38      272.63     32.11 o 
  -1  -6  12       66.24       53.60     21.26 o 
   0  -6  12      444.31      477.72     42.08 o 
   1  -6  12      145.75      136.21     30.12 o 
  -4  -5  12       35.85       30.83      9.86 o 
  -3  -5  12       11.61       -6.17     16.39 o 
  -2  -5  12        5.01        1.89      9.69 o 
  -1  -5  12        0.50        9.97     16.17 o 
   0  -5  12       14.71       21.26     19.27 o 
   1  -5  12        6.09       -6.20     15.95 o 
   2  -5  12        8.48       -9.52     18.60 o 
   3  -5  12        0.24       21.93     21.70 o 
  -5  -4  12       65.45       89.25     22.37 o 
  -4  -4  12       61.03       52.12     11.63 o 
  -3  -4  12      205.28      179.61     52.27 o 
  -2  -4  12       12.12       -2.19     18.05 o 
  -1  -4  12      464.87      485.91     34.33 o 
   0  -4  12      105.65      106.97     23.92 o 
   1  -4  12       91.87      108.52     24.81 o 
   2  -4  12      458.90      450.92     38.54 o 
   3  -4  12       17.04       16.83     19.71 o 
   4  -4  12       78.81       91.47     25.91 o 
  -5  -3  12        2.53       -2.21     12.85 o 
  -4  -3  12      202.93      256.69     29.23 o 
  -3  -3  12      245.23      190.40     67.99 o 
  -2  -3  12      306.97      273.86     79.84 o 
  -1  -3  12      741.95      731.75    123.14 o 
   0  -3  12        6.03       17.94     16.83 o 
   1  -3  12      414.27      500.53     37.65 o 
   2  -3  12      237.43      261.34     31.23 o 
   3  -3  12      147.22      136.87     26.13 o 
   4  -3  12       68.08       85.48     14.61 o 
  -5  -2  12        1.95        5.54     12.40 o 
  -4  -2  12        3.81        9.97     12.62 o 
  -3  -2  12        0.31       -1.55     10.41 o 
  -2  -2  12        1.52       -5.71      6.81 o 
  -1  -2  12       51.19       45.86     11.11 o 
   0  -2  12        3.58        2.19      8.15 o 
   1  -2  12      210.64      228.78     27.24 o 
   2  -2  12       89.69      122.03     23.25 o 
   3  -2  12       63.41       66.56     12.24 o 
   4  -2  12       24.03       29.43     11.09 o 
   5  -2  12        5.66       -3.10      8.79 o 
  -5  -1  12        3.69        2.88     12.40 o 
  -4  -1  12      144.24      164.11     23.92 o 
  -3  -1  12       82.76       92.35     19.05 o 
  -2  -1  12      629.89      446.02    168.65 o 
  -1  -1  12      150.14      150.86     14.56 o 
   0  -1  12     1056.97     1090.01     56.48 o 
   1  -1  12       50.00       71.54     18.60 o 
   2  -1  12      547.08      551.37     23.24 o 
   3  -1  12      364.92      359.42     21.05 o 
   4  -1  12      127.43      100.66     14.34 o 
   5  -1  12       72.42       76.67     14.03 o 
  -5   0  12       23.92       16.61     14.17 o 
  -4   0  12      109.56      140.19     22.59 o 
  -3   0  12      458.99      415.04     31.67 o 
  -2   0  12       18.82        5.32      9.74 o 
  -1   0  12      722.11      680.25     69.21 o 
   0   0  12      761.39      782.93     25.97 o 
   1   0  12      201.58      231.36     19.23 o 
   2   0  12      906.21      967.58     28.85 o 
   3   0  12       23.13       22.39      8.62 o 
   4   0  12      382.95      390.50     22.28 o 
   5   0  12       78.85       84.99     13.97 o 
   6   0  12       13.13       17.66     11.07 o 
  -5   1  12       41.51       34.77     15.95 o 
  -4   1  12       10.18       15.95     13.07 o 
  -3   1  12       18.92       26.80     13.29 o 
  -2   1  12       55.15       76.63     15.95 o 
  -1   1  12      251.95      251.59     22.81 o 
   0   1  12       65.93       64.40      7.74 o 
   1   1  12       29.56       44.23      6.96 o 
   2   1  12       71.38       64.77     10.25 o 
   3   1  12        6.24       16.25      8.02 o 
   4   1  12       11.02       24.31      9.53 o 
   5   1  12        0.40        1.44      8.03 o 
   6   1  12        1.83        5.11      9.36 o 
  -5   2  12       71.49       62.23     19.05 o 
  -4   2  12      107.67       85.49     19.27 o 
  -3   2  12        4.80       10.19     11.30 o 
  -2   2  12      177.24      191.13     21.48 o 
  -1   2  12      374.87      311.85     17.15 o 
   0   2  12       57.55       71.24      7.93 o 
   1   2  12     1180.24     1119.11     67.39 o 
   2   2  12       12.16        4.95      6.84 o 
   3   2  12      616.61      659.26     42.30 o 
   4   2  12       41.06       46.95     12.40 o 
   5   2  12       37.51       46.43     11.65 o 
   6   2  12       35.02       37.51     14.95 o 
  -5   3  12      135.85       98.11     21.26 o 
  -4   3  12       24.75       26.58     14.40 o 
  -3   3  12       52.25       65.56     16.83 o 
  -2   3  12      266.07      280.32     18.30 o 
  -1   3  12       73.47      115.79     12.29 o 
   0   3  12      324.45      321.37     17.06 o 
   1   3  12        5.72       12.82      5.16 o 
   2   3  12       25.80       37.94      9.05 o 
   3   3  12      425.84      424.62     34.55 o 
   4   3  12        1.25        6.17      8.31 o 
   5   3  12      378.01      444.45     85.38 o 
   6   3  12        2.79        4.92      8.97 o 
  -4   4  12      171.87      172.09     25.03 o 
  -3   4  12       70.46       69.01     15.61 o 
  -2   4  12      270.67      242.00     20.93 o 
  -1   4  12      113.33      126.61     14.51 o 
   0   4  12       38.52       39.68      8.60 o 
   1   4  12       72.43       80.17     16.61 o 
   2   4  12       45.92       43.26      9.69 o 
   3   4  12        0.05        0.74      6.80 o 
   4   4  12        0.49       10.02      8.25 o 
   5   4  12       54.76       61.62     13.07 o 
   6   4  12       10.12        7.02      8.11 o 
  -4   5  12       22.84       22.82     11.39 o 
  -3   5  12        2.44       10.32      9.79 o 
  -2   5  12        1.92       -2.47      7.54 o 
  -1   5  12       80.95       63.08     11.28 o 
   0   5  12      158.15      164.56     23.25 o 
   1   5  12      487.15      473.07     33.44 o 
   2   5  12       87.80       94.74     16.17 o 
   3   5  12       12.17       24.84      9.36 o 
   4   5  12      235.04      297.82     72.64 o 
   5   5  12       82.92      107.32     40.20 o 
   6   5  12       67.57       89.21     41.75 o 
  -3   6  12       65.83       67.27     17.16 o 
  -2   6  12      297.34      292.79     33.22 o 
  -1   6  12       18.19       20.38     16.39 o 
   0   6  12      126.50      127.35     23.03 o 
   1   6  12       51.18       72.64     19.05 o 
   2   6  12        1.10        9.97     11.52 o 
   3   6  12       58.28       73.77     12.29 o 
   4   6  12      186.74      225.65     44.18 o 
   5   6  12        8.18        8.38      8.32 o 
   6   6  12       56.06       80.00     15.95 o 
  -2   7  12       78.95      124.91     27.02 o 
  -1   7  12      106.93      112.95     25.03 o 
   0   7  12      156.96      180.94     27.46 o 
   1   7  12       57.24       70.21     20.15 o 
   2   7  12       74.48       92.80     21.04 o 
   3   7  12        9.70        8.86     11.07 o 
   4   7  12        0.57       -9.77      6.51 o 
   5   7  12        0.74       -4.24      6.56 o 
  -1   8  12        5.82        6.20     18.83 o 
   0   8  12        2.09        7.53     15.72 o 
   1   8  12       20.16       21.26     17.72 o 
   2   8  12       12.14       27.24     16.39 o 
   3   8  12       33.44       30.78     14.40 o 
   4   8  12       16.90       11.96     11.52 o 
   5   8  12       36.11       49.21     13.95 o 
   0   9  12       36.63       44.29     23.03 o 
   1   9  12      269.35      232.77     31.45 o 
   2   9  12        1.70        4.87     13.73 o 
   3   9  12       25.47       17.94     13.07 o 
  -3  -5  13       64.22       53.98     34.44 o 
  -2  -5  13       24.18       33.61     12.53 o 
  -1  -5  13       65.53       81.06     23.25 o 
   0  -5  13       30.94       39.64     21.04 o 
   1  -5  13      125.83      151.49     29.46 o 
   2  -5  13       48.39       52.27     24.81 o 
  -4  -4  13       72.19       80.84     21.93 o 
  -3  -4  13       40.62       45.25     11.74 o 
  -2  -4  13      306.18      326.23     86.71 o 
  -1  -4  13        7.52        3.23     10.53 o 
   0  -4  13      185.52      173.86     28.35 o 
   1  -4  13      201.70      251.59     32.11 o 
   2  -4  13        1.48        0.44     18.60 o 
   3  -4  13      163.40      197.78     32.34 o 
  -4  -3  13        5.80       -6.42     13.07 o 
  -3  -3  13      214.57      181.32     83.94 o 
  -2  -3  13       22.23       25.83     14.73 o 
  -1  -3  13       39.39       47.25     12.80 o 
   0  -3  13      138.94      167.66     27.02 o 
   1  -3  13        8.25       16.61     18.60 o 
   2  -3  13        5.40       22.81     20.15 o 
   3  -3  13        6.61       20.60     19.49 o 
   4  -3  13      101.21       97.89     26.13 o 
  -5  -2  13       50.40       59.80     20.15 o 
  -4  -2  13       41.83       66.44     19.71 o 
  -3  -2  13       80.85      101.66     21.04 o 
  -2  -2  13        0.81       -4.43      7.75 o 
  -1  -2  13       18.67       27.38     10.64 o 
   0  -2  13       50.26       67.28     13.12 o 
   1  -2  13        1.89        9.97     16.61 o 
   2  -2  13       32.53       53.15     20.15 o 
   3  -2  13        4.24       17.50     18.60 o 
   4  -2  13       35.56       48.61     12.93 o 
  -5  -1  13        0.09        1.77     12.85 o 
  -4  -1  13      427.58      422.13     35.66 o 
  -3  -1  13       25.41       38.98     16.17 o 
  -2  -1  13      309.46      361.67     30.34 o 
  -1  -1  13      415.78      495.82     31.56 o 
   0  -1  13       18.02       35.61     10.85 o 
   1  -1  13      449.61      610.38     38.54 o 
   2  -1  13      151.57      160.57     25.69 o 
   3  -1  13       66.61       69.64     12.85 o 
   4  -1  13      151.65      168.12     27.02 o 
   5  -1  13       19.16       27.12     11.81 o 
  -5   0  13        6.96       -2.44     11.52 o 
  -4   0  13       90.79       80.40     19.71 o 
  -3   0  13        7.38       12.18     12.40 o 
  -2   0  13      425.44      437.63     32.11 o 
  -1   0  13      209.49      199.61     16.42 o 
   0   0  13      422.82      487.93     24.47 o 
   1   0  13      335.61      373.64     20.36 o 
   2   0  13       27.73       39.72      9.71 o 
   3   0  13      102.12       99.16     27.57 o 
   4   0  13        0.10       -2.08      7.99 o 
   5   0  13        7.04       17.46     13.07 o 
  -5   1  13      232.15      210.18     28.35 o 
  -4   1  13       59.21       59.13     18.16 o 
  -3   1  13      196.70      194.68     24.81 o 
  -2   1  13       80.05       70.65     16.61 o 
  -1   1  13       26.47       31.01     12.85 o 
   0   1  13      101.32      125.14     13.29 o 
   1   1  13       45.53       51.53      8.39 o 
   2   1  13       69.29       60.85     11.85 o 
   3   1  13       54.80       65.84     11.63 o 
   4   1  13        0.91        6.42      8.11 o 
   5   1  13       14.94       19.16     10.53 o 
   6   1  13       14.42       20.95     10.84 o 
  -4   2  13        2.17        4.87     11.52 o 
  -3   2  13      351.75      290.57     27.68 o 
  -2   2  13      159.92      115.61     18.83 o 
  -1   2  13     1313.82     1398.39     49.83 o 
   0   2  13      364.64      372.09     19.27 o 
   1   2  13      203.33      247.29     13.13 o 
   2   2  13      427.62      463.50     21.83 o 
   3   2  13       22.49       24.81      9.31 o 
   4   2  13      128.01      140.55     15.85 o 
   5   2  13       19.62       34.89     10.85 o 
   6   2  13        2.96       -7.70      7.41 o 
  -4   3  13       84.30       83.27     19.93 o 
  -3   3  13        4.74        4.87     11.07 o 
  -2   3  13       24.50       44.29     14.17 o 
  -1   3  13       22.08       27.67      8.51 o 
   0   3  13      325.07      310.82     17.71 o 
   1   3  13      214.20      234.04     15.45 o 
   2   3  13      243.55      279.01     17.77 o 
   3   3  13      121.74      143.19     15.61 o 
   4   3  13       83.75       93.08     18.38 o 
   5   3  13        2.55        1.73      8.52 o 
   6   3  13       68.59       60.84     13.73 o 
  -4   4  13      125.06      102.10     21.26 o 
  -3   4  13       30.40       27.02     13.95 o 
  -2   4  13       43.83       38.22     11.00 o 
  -1   4  13      251.55      244.74     17.45 o 
   0   4  13       14.61       23.03     13.73 o 
   1   4  13        5.36        5.54     11.74 o 
   2   4  13       70.19       65.51     10.96 o 
   3   4  13       25.59       42.26     10.44 o 
   4   4  13       43.63       45.68     11.43 o 
   5   4  13        8.72        2.05      8.41 o 
   6   4  13       17.33       17.72     10.47 o 
  -3   5  13       43.77       54.81     12.54 o 
  -2   5  13      362.96      336.84     21.58 o 
  -1   5  13        8.89       21.93     15.06 o 
   0   5  13      378.45      403.30     32.56 o 
   1   5  13      479.82      437.85     33.44 o 
   2   5  13      416.83      452.47     33.00 o 
   3   5  13     1124.20     1337.60    191.35 o 
   4   5  13      388.31      435.88    104.87 o 
   5   5  13      221.67      250.81     54.15 o 
   6   5  13        0.75       -2.48      9.30 o 
  -3   6  13       54.32       79.92     14.61 o 
  -2   6  13       20.28       23.03     19.05 o 
  -1   6  13       21.86       44.74     18.83 o 
   0   6  13       66.68       69.99     20.38 o 
   1   6  13       23.42       25.69     15.95 o 
   2   6  13       55.98       58.69     17.05 o 
   3   6  13        7.14        8.99      8.35 o 
   4   6  13        3.87        9.50      9.10 o 
   5   6  13       42.87       57.37     16.72 o 
  -2   7  13       99.26      120.26     26.13 o 
  -1   7  13      269.21      262.45     33.00 o 
   0   7  13      140.04      130.45     25.91 o 
   1   7  13       40.44       47.40     19.71 o 
   2   7  13       90.62       73.09     20.15 o 
   3   7  13        0.18       -3.32     10.41 o 
   4   7  13       48.10       64.06     12.60 o 
   5   7  13        1.04       -1.12      7.04 o 
  -1   8  13       10.75       -8.64     15.95 o 
   0   8  13        1.28        8.19     17.72 o 
   1   8  13       93.90      108.74     24.81 o 
   2   8  13       32.63       22.81     16.83 o 
   3   8  13       70.48       70.43     18.60 o 
   4   8  13      134.32      142.19     23.48 o 
  -1  -5  14       38.58       42.52     23.48 o 
   0  -5  14      252.12      342.40     39.20 o 
  -3  -4  14       12.72       -0.33     21.26 o 
  -2  -4  14       10.44        1.26      9.94 o 
  -1  -4  14        2.02       14.33     11.53 o 
   0  -4  14       84.44      113.84     25.69 o 
   1  -4  14        9.05        6.20     19.49 o 
   2  -4  14       62.67      104.09     28.13 o 
  -3  -3  14        6.70        8.64     14.40 o 
  -2  -3  14        3.67        5.72      9.05 o 
  -1  -3  14       60.91       79.25     22.81 o 
   0  -3  14       12.64       15.95     19.49 o 
   1  -3  14      219.13      295.00     34.77 o 
   2  -3  14        0.39       -5.76     17.05 o 
   3  -3  14       46.33       67.55     24.58 o 
  -4  -2  14       32.03       43.85     18.16 o 
  -3  -2  14       11.58       50.72     18.16 o 
  -2  -2  14      154.68      160.72     28.90 o 
  -1  -2  14       26.96       24.16     11.53 o 
   0  -2  14       77.12      124.86     16.55 o 
   1  -2  14      261.18      347.05     34.99 o 
   2  -2  14        0.11        5.98     17.05 o 
   3  -2  14      167.92      267.54     33.66 o 
   4  -2  14       89.00       95.23     25.69 o 
  -4  -1  14       35.72       49.17     18.38 o 
  -3  -1  14       35.26       39.64     15.72 o 
  -2  -1  14       15.58       16.61     13.95 o 
  -1  -1  14       37.39       53.86     12.14 o 
   0  -1  14       56.41       68.51     13.62 o 
   1  -1  14        2.07       -0.44     15.28 o 
   2  -1  14       17.54       46.07     20.60 o 
   3  -1  14       75.25       75.97     22.15 o 
   4  -1  14        5.42        4.23     10.85 o 
  -4   0  14        7.26        3.54     11.52 o 
  -3   0  14       10.84        3.77     11.30 o 
  -2   0  14       36.72       53.60     16.61 o 
  -1   0  14       46.65       50.94     15.72 o 
   0   0  14      139.55      162.26     16.23 o 
   1   0  14        0.62       -0.89      8.11 o 
   2   0  14      106.98      131.21     14.79 o 
   3   0  14       12.51       14.67      9.26 o 
   4   0  14       77.43       87.85     14.38 o 
   5   0  14       53.11       74.94     15.23 o 
  -4   1  14       97.48       95.68     21.48 o 
  -3   1  14        6.97       -2.88      9.97 o 
  -2   1  14      166.04      210.62     24.81 o 
  -1   1  14      205.85      221.03     24.36 o 
   0   1  14       64.77       94.57     12.89 o 
   1   1  14      276.91      322.11     16.79 o 
   2   1  14       45.57       52.03     10.95 o 
   3   1  14       35.70       52.91     11.43 o 
   4   1  14      158.30      194.48     24.47 o 
   5   1  14       10.37        7.02      9.69 o 
  -4   2  14      126.45      149.05     24.58 o 
  -3   2  14       67.62       58.47     17.94 o 
  -2   2  14      166.44      202.65     24.14 o 
  -1   2  14        0.16        0.22      9.30 o 
   0   2  14      215.76      289.85     32.78 o 
   1   2  14       21.81       24.21      7.09 o 
   2   2  14       21.24       20.20      9.10 o 
   3   2  14       10.86        7.71      8.67 o 
   4   2  14        4.71        7.99      8.56 o 
   5   2  14        0.43       -8.00      8.03 o 
  -4   3  14       18.15       35.21     15.06 o 
  -3   3  14       31.87       34.55     14.62 o 
  -2   3  14       32.99       68.21     16.39 o 
  -1   3  14       23.66       34.99     13.29 o 
   0   3  14        0.69        6.72      7.11 o 
   1   3  14       30.51       22.37     13.07 o 
   2   3  14       20.59       20.34      9.15 o 
   3   3  14       50.98       54.00     11.42 o 
   4   3  14       26.79       25.36     10.37 o 
   5   3  14       47.17       59.38     16.17 o 
  -3   4  14      424.04      402.86     33.44 o 
  -2   4  14       27.22       25.91     12.85 o 
  -1   4  14      430.83      518.35     24.18 o 
   0   4  14        2.37       -4.87     12.18 o 
   1   4  14        8.46       16.39     13.51 o 
   2   4  14      144.44      163.48     15.31 o 
   3   4  14        2.70        3.00      8.53 o 
   4   4  14        7.55       21.92      9.71 o 
   5   4  14        1.14        0.51      9.04 o 
  -3   5  14       14.47       17.05     12.18 o 
  -2   5  14        4.60       15.06     15.95 o 
  -1   5  14      405.19      415.04     34.99 o 
   0   5  14       10.70       21.48     15.95 o 
   1   5  14      551.72      607.95     38.54 o 
   2   5  14       16.81       42.08     16.17 o 
   3   5  14      148.21      186.32     17.38 o 
   4   5  14       10.70       12.75      9.67 o 
   5   5  14        1.38       -3.79      8.48 o 
  -2   6  14       12.18        2.88     16.61 o 
  -1   6  14        1.45       11.74     16.17 o 
   0   6  14       66.34       67.55     20.60 o 
   1   6  14        4.86       14.40     15.72 o 
   2   6  14        0.81       -3.77     11.74 o 
   3   6  14        2.14        7.75     12.18 o 
   4   6  14        3.41        6.07      9.24 o 
   5   6  14        2.55        7.68      9.05 o 
  -1   7  14       27.74       67.55     22.59 o 
   0   7  14      163.56      162.78     28.35 o 
   1   7  14       29.35       33.22     18.16 o 
   2   7  14      146.84      221.70     29.23 o 
   3   7  14       18.81       28.13     15.06 o 
   4   7  14       32.52       60.24     17.94 o 
   1   8  14        1.06        4.65     16.17 o 
   2   8  14       99.80      134.43     25.25 o 
   3   8  14        2.93        5.54     12.40 o 
  -2  -3  15      116.90      116.20     20.15 o 
  -1  -3  15       68.85      119.61     17.43 o 
   0  -3  15      176.90      243.18     33.00 o 
   1  -3  15        1.72       -3.77     18.16 o 
   2  -3  15      100.08      151.71     30.12 o 
  -3  -2  15       66.69       52.05     18.83 o 
  -2  -2  15       14.41       20.15     15.28 o 
  -1  -2  15      255.91      349.31     23.64 o 
   0  -2  15      108.26      119.26     16.90 o 
   1  -2  15       98.87      176.07     29.01 o 
   2  -2  15      103.76      149.27     28.57 o 
   3  -2  15        0.76        6.64     17.72 o 
  -3  -1  15       40.77       66.89     19.93 o 
  -2  -1  15        1.53        7.31     12.40 o 
  -1  -1  15      135.61      173.43     18.32 o 
   0  -1  15       29.95       47.85     13.18 o 
   1  -1  15        9.51       39.42     20.60 o 
   2  -1  15        8.20        9.97     18.16 o 
   3  -1  15        4.36       16.39     19.27 o 
  -3   0  15        0.32        8.19     12.62 o 
  -2   0  15      173.12      195.78     25.91 o 
  -1   0  15       72.07       72.86     18.83 o 
   0   0  15       64.31      127.60     15.89 o 
   1   0  15      223.55      306.79     21.25 o 
   2   0  15        4.25       38.76     19.71 o 
   3   0  15      154.92      193.79     28.35 o 
   4   0  15       10.17       21.91     11.27 o 
  -3   1  15       66.05       73.31     19.49 o 
  -2   1  15       23.89       18.16     13.95 o 
  -1   1  15       26.49       48.95     15.95 o 
   0   1  15      186.62      228.56     24.81 o 
   1   1  15       62.78       66.18     12.56 o 
   2   1  15      187.39      232.58     39.64 o 
   3   1  15      225.60      276.31     33.00 o 
   4   1  15       19.27       34.33     11.71 o 
  -3   2  15       73.24       64.89     18.16 o 
  -2   2  15       99.46      115.61     20.82 o 
  -1   2  15        8.83       15.50     12.85 o 
   0   2  15      114.51      166.77     21.48 o 
   1   2  15        2.79        3.41      8.55 o 
   2   2  15       12.89       20.80     10.30 o 
   3   2  15        0.57        2.12      7.95 o 
   4   2  15       12.50        9.51      9.73 o 
   5   2  15        0.17        1.14      8.62 o 
  -3   3  15        8.81       -2.21     10.85 o 
  -2   3  15       11.70       30.78     13.51 o 
  -1   3  15       10.84        5.54     10.41 o 
   0   3  15       58.83       48.06     15.72 o 
   1   3  15      143.17      191.35     23.48 o 
   2   3  15      138.47      165.65     16.20 o 
   3   3  15       36.75       69.90     13.62 o 
   4   3  15      140.07      182.56     18.47 o 
   5   3  15        2.77       -3.01      8.71 o 
  -2   4  15       61.26       55.15     16.39 o 
   0   4  15      201.08      243.40     27.24 o 
   1   4  15       19.20       34.33     15.28 o 
   2   4  15        5.76        3.10     11.30 o 
   3   4  15        2.97       11.89     13.18 o 
   4   4  15      194.25      261.20     53.49 o 
   5   4  15        6.19       17.30     10.34 o 
  -1   5  15      131.51      170.76     26.58 o 
   0   5  15        4.56       10.85     14.40 o 
   1   5  15       36.14       53.60     18.38 o 
   2   5  15       27.23       30.34     15.06 o 
   3   5  15        0.08       -3.54     10.41 o 
   4   5  15      116.42      127.86     15.89 o 
  -1   6  15        6.87       21.70     17.27 o 
   0   6  15       33.35       40.75     19.71 o 
   1   6  15        4.37        1.11     14.17 o 
   2   6  15      115.80      111.84     22.81 o 
   3   6  15       25.73       19.93     14.84 o 
   4   6  15       15.53       34.04     10.84 o 
   0   7  15      164.38      192.02     30.56 o 
   1   7  15       96.24      137.76     25.91 o 
   2   7  15        1.51        0.66     13.51 o 
   3   7  15        6.76       18.60     13.95 o 
  -1  -2  16        0.28       -2.55     10.05 o 
   0  -2  16        5.73       10.63     19.93 o 
   1  -2  16       17.23      -12.85     17.72 o 
  -2  -1  16        2.32       -6.42     12.18 o 
  -1  -1  16       36.09       67.99     19.71 o 
   0  -1  16       39.30       68.77     14.54 o 
   1  -1  16        1.10        8.42     19.27 o 
   2  -1  16       48.27       81.72     24.81 o 
  -2   0  16        0.66       15.50     14.40 o 
  -1   0  16      226.89      409.73     33.66 o 
   0   0  16       28.69       16.61     14.40 o 
   1   0  16       42.76       83.50     22.81 o 
   2   0  16       60.93      106.75     24.14 o 
   3   0  16        2.72       -1.11     18.38 o 
  -2   1  16        2.38       -7.31     10.63 o 
  -1   1  16       20.30       28.79     15.06 o 
   0   1  16        9.46       18.60     12.85 o 
   1   1  16      133.74      179.17     17.82 o 
   2   1  16        9.24       28.35     18.38 o 
   3   1  16       21.92       37.41     11.82 o 
  -2   2  16       92.96      133.99     23.03 o 
  -1   2  16       13.77       17.72     12.62 o 
   0   2  16       92.48      142.19     21.48 o 
   2   2  16       45.62       69.05     12.82 o 
   3   2  16       62.03       91.51     15.07 o 
   4   2  16        7.25       11.02      9.68 o 
  -2   3  16      120.57      127.35     21.70 o 
   1   3  16        5.76        6.87     12.18 o 
   2   3  16      127.99      160.35     24.14 o 
   3   3  16       36.92       35.33     10.93 o 
   4   3  16       31.81       33.34     11.70 o 
   0   4  16        1.47       -2.88     11.96 o 
   1   4  16        0.25        6.87     12.40 o 
   2   4  16       28.23       39.64     15.50 o 
   3   4  16        0.92        0.27      8.77 o 
   4   4  16        0.70       -3.21      8.19 o 
   0   5  16       40.03       40.53     18.60 o 
   1   5  16      162.69      182.94     26.80 o 
   2   5  16       10.34       15.28     14.84 o 
   3   5  16       21.87       34.77     16.39 o 
   1   6  16       26.30       25.03     16.17 o 
   2   6  16       11.42        0.89     12.62 o 
   0   0  17       29.26       48.06     16.83 o 
   1   0  17        4.77       16.83     18.60 o 
  -1   1  17        0.74       -0.44     10.19 o 
   0   1  17       23.43       50.94     17.05 o 
   2   1  17        3.31       27.68     18.38 o 
  -1   2  17      189.31      272.86     29.23 o 
   2   2  17       51.67       68.44     21.04 o 
   2   3  17       22.30       45.18     16.17 o 
   1   4  17        1.24        4.87     11.96 o 
   2   4  17        6.97       10.85     13.07 o 
                                                 
